# Supplementary material for: Discriminating flue-cured tobacco cultivars based on sensory quality and their underlying volatile and chemical profiles
Source: Front Plant Sci. 2026 Apr 15;17:1802390. doi: 10.3389/fpls.2026.1802390 (PMC13124979; doi:10.3389/fpls.2026.1802390)
Supplement: Supplementary file 1 [file Table1.xlsx]

## Sheet: Table S1
Table S1. Spearman correlation coefficient matrix among 10 sensory evaluation indices.
	Aroma profile	Aroma volume	Aroma quality	Smoke concentration	Irritancy	Smoke strength	Offensive taste	Cleanness	Moistness	After taste
Aroma profile	1
Aroma volume	-0.15133	1
Aroma quality	0.30574	0.04546	1
Smoke concentration	-0.19592	0.71106*	-0.10152	1
Irritancy	-0.0327	-0.44616	0.25754	-0.79334**	1
Smoke strength	--	--	--	--	--	--
Offensive taste	0.32105	0.21046	0.03357	0.25605	-0.25797	--	1
Cleanness	0.12871	-0.00784	0.18481	0.30732	-0.31779	--	-0.39372	1
Moistness	0.05104	0.2015	0.00503	0.26751	-0.40492	--	0.13502	0.07282	1
After taste	0.07854	0.25005	0.05155	-0.01539	0.02002	--	0.48613	-0.41612	0.67027*	1

## Sheet: Table S2
Table S2. Principal component analysis (PCA) based on data from 10 sensory evaluation indices.
	Eigen value	Variance contribution	Cumulative contribution
PC1	2.87439	0.2874	0.2874
PC2	1.9443	0.1944	0.4819
PC3	1.58709	0.1587	0.6406
PC4	1.06686	0.1067	0.7473
PC5	0.82923	0.0829	0.8302
PC6	0.41919	0.0419	0.8721
PC7	0.19941	0.0199	0.892
PC8	0.06623	0.0066	0.8987
PC9	0.01329	0.0013	0.9

## Sheet: Table S3
Table S3. Loading factors of 10 sensory evaluation indices.
Traits	PC1	PC2
Aroma profile	0.00953	0.16387
Aroma volume	0.44154	-0.10943
Aroma quality	-0.18599	-0.10469
Smoke concentration	0.45563	-0.38447
Irritancy	-0.47703	0.29182
Smoke strength	0	0
Offensive taste	0.34715	0.32688
Cleanness	0.0207	-0.51548
Moistness	0.35235	0.21124
After taste	0.30019	0.54776

## Sheet: Table S4
Table S4. Spearman correlation coefficient matrix among 6 physiological indices.
	Total sugar content	Reducing sugar content	Total alkaloid content	Chlorine content	Potassium content	Nitrogen content
Total sugar content	1
Reducing sugar content	0.80909**	1
Total alkaloid content	-0.54545	-0.72727*	1
Chlorine content	-0.2	0.26364	-0.08182	1
Potassium content	0.43636	0.48182	-0.65455*	0.02727	1
Nitrogen content	-0.55455	-0.73636**	0.65455*	-0.12727	-0.80909**	1

## Sheet: Table S5
Table S5. Principal component analysis (PCA) based on data from 6 physiological indices.
PCs	Eigen value	Variance contribution	Cumulative contribution
PC1	3.45786	0.5763	0.5763
PC2	1.27999	0.2133	0.7896
PC3	0.76223	0.127	0.9167
PC4	0.29337	0.0489	0.9656
PC5	0.18024	0.03	0.9956
PC6	0.02632	0.0044	1

## Sheet: Table S6
Table S6. Loading factors of 6 physiological indices.
Traits	PC1	PC2
Total sugar content	0.44472	-0.24856
Reducing sugar content	0.45643	0.33544
Total alkaloid content	-0.47911	-0.17878
Chlorine content	-0.10042	0.85168
Potassium content	0.37456	-0.24058
Nitrogen content	-0.46256	-0.10251

## Sheet: Table S7
Table S7. 184 volatile organic compounds (VOCs) detected by HS-SPME-GC-MS analysis.
Compound_ID	Name	Class	MS score	Formula	RT[min]	CAS No.	Relative abundance (Peak Area)
							YN228-1	YN228-2	YN228-3	YN222-1	YN222-2	YN222-3	XZ01-1	XZ01-2	XZ01-3	NC103-1	NC103-2	NC103-3	TZ113-1	TZ113-2	TZ113-3	GY20-1	GY20-2	GY20-3	XY7-1	XY7-2	XY7-3	GY2-1	GY2-2	GY2-3	YN87-1	YN87-2	YN87-3	YN105-1	YN105-2	YN105-3	YN223-1	YN223-2	YN223-3
Com_1	Heptacosane	Hydrocarbons	99.2	C27H56	40.068	593-49-7	3535239	4118236	4812853	3314565	2074157	3430016	2153599	3574256	3840009	2060637	2232751	2411103	1916544	2176633	3294529	7003862	6495808	6281093	3844810	3742333	2791298	3233768	2837101	3781314	6101616	6073401	6315812	3981253	4389764	3469900	5486712	5783069	5921305
Com_2	Methyl stearate	Esters	99	C19H38O2	32.056	112-61-8	14924421	14517518	13704052	28142430	27815207	25709722	17311393	17840829	17693588	15243169	12941644	15310513	12454127	11820155	11558850	22492872	20946712	19638817	16811556	16750842	15909011	14170432	12496964	13129037	13752302	14183311	12285910	26608894	26659562	23510927	16153855	13679875	15815863
Com_3	Methyl linolenate	Esters	98.3	C19H32O2	38.264	301-00-8	3440910	3683430	3860220	9469005	7986640	9013033	5273924	5681730	5538354	3350952	3085272	3326334	2546057	2744753	3007269	9197169	7073381	6720114	5658003	5779210	5301546	4492318	4250329	5253557	4713477	4903285	4434269	12869330	13175733	10336342	5843732	5631100	6376702
Com_4	(4-Chlorophenyl)acyl azide	Others	98.1	C8H6ClN3O	43.401	_	18910596	18073553	20955205	17879200	25930081	10831716	21744025	17582689	19980438	26689333	22424217	21663071	21694924	17120156	12559428	10689221	11255158	20847980	9525897	14861942	22475750	18746610	21396519	11516187	18604961	12188357	7541288	7411491	10448127	18425815	14867790	10062556	10269108
Com_5	5,6-Dihydro-1H-pyridin-2-one	Ketones	98	C5H7NO	31.181	_	148293744	151670162	154450662	59729640	53986946	54498482	71456472	71832054	71354363	64682106	62858314	66526903	70647131	69988536	71244823	46737630	40789320	39217434	60398631	62667460	60944318	61459758	58988487	63373495	93667126	90622147	81669803	83819977	87789346	82651609	148806527	140364155	143172970
Com_6	Tridecanoic acid	Acids	97.9	C13H26O2	42.103	638-53-9	1753907	3274120	4806813	4287483	2873580	7233200	1584638	2564926	2916884	1999987	2104732	3516989	3034772	3317877	13963889	30221392	12648415	5860376	15307321	10285864	2368242	5183776	2897482	16720725	7743707	10077225	13565431	37924606	30051005	8652991	5547916	11375865	9959408
Com_7	8a-(4-hydroxyphenoxy)-3,5,6,7,8,8a-hexahydro-2H-chromen-2-one	Others	97.8	C15H16O4	42.066	_	29696522	29018254	29494679	45140873	43185936	40873555	31025048	30751621	29528616	25078116	23032924	24178159	25440244	24484959	24099455	26170217	23982486	23021948	27590389	27224205	26999881	26542724	26391631	24812063	16856522	17139669	14677698	39155228	39800899	38718443	16440517	15227701	15507431
Com_8	Benzenemethanol	Alcohols	97.8	C7H8O	23.206	100-51-6	295208055	288335989	290686637	318731323	309134400	287804626	342345543	342216670	352495952	342087239	295591028	320555128	228656082	234025036	235170346	338766422	337239642	246509078	344128667	320996666	312162901	298907320	298427965	294296546	267028857	267363538	229201731	204584010	206814104	197304615	301515864	275591276	295566805
Com_9	2-Methoxy-4-vinyl-phenol	Phenols	97.7	C9H10O2	31.292	7786-61-0	17823587	16299418	17182753	31425242	30707625	27317097	18379838	18102151	19137606	17821113	14532841	14744488	13322679	13930795	13968400	18340378	17267994	10395478	29350028	25160063	24800791	20859582	21566775	20124875	11819868	11280225	8634940	23273023	24028123	22677470	23944737	20574702	21645601
Com_10	Norsolanadione	Ketones	97.6	C12H20O2	30.208	60619-46-7	8809718	8898573	8735845	13054306	12000340	11415673	9685160	9726282	9506199	5127862	4251336	4702396	5793249	5820451	6008601	12215375	11509914	9720403	8882550	8348998	7907493	5079074	4979600	5035002	7206527	7110564	6068105	2430209	2449064	2797326	3754919	3744008	3643386
Com_11	Acetylbenzoyl	Others	97.6	C9H8O2	11.989	579-07-7	13046843	11553555	12012322	10322692	10652041	9804779	13049485	12894956	13479998	15156626	13187525	13629408	9745416	9855511	10147188	12210159	11291663	8395744	11911343	11234157	11136324	13782728	13699384	13755968	11497506	11293824	9182257	8369371	8262674	7704144	12499518	11620757	12120435
Com_12	5-Methyl-2-formylpyrrole	Others	97.5	C6H7NO	29.031	1192-79-6	4960726	4987548	5031420	4398740	4251065	3962117	3169517	3166962	3220145	6902131	6013797	6425139	7270224	7588184	7561110	3940886	3906625	3228957	3819601	3752966	3632907	3413524	3440592	3404600	4883394	4907284	4424686	5305934	5374539	5093733	2908195	2691316	2891043
Com_13	Lavandulyl acetate	Esters	97.5	C12H20O2	25.316	25905-14-0	11763394	11213833	10947279	8599367	8454242	7696228	9126298	9275733	8705242	7643108	6470671	6919263	7452057	7536083	7349718	9965137	9067720	8145540	9971411	9547851	9674743	6955936	6651635	6584787	7855676	8158295	6740058	6793626	6772503	6000328	6395683	5496569	6298934
Com_14	N-Butylbenzenesulfonamide	Others	97.3	C10H15NO2S	44.213	3622-84-2	8423178	6953984	6918108	6736803	9469805	6187684	7958723	6482785	6793259	7129993	9292669	6611012	11191293	6090461	5749016	4918418	6958556	7559258	4356925	5654617	6967435	7613916	6518588	4941871	6243839	5189247	3499935	3273656	4565662	6182658	5163453	4170801	3880052
Com_15	9H-Fluorene	Hydrocarbons	97.3	C13H10	33.86	86-73-7	3533817	3450600	3417528	2554178	2562569	2394788	2559140	2569798	2468773	1714065	1458939	1607753	1826974	1865382	1825371	2762536	2895270	2478294	2557783	2524346	2458470	1931086	1888785	1827307	2284630	2289303	2074281	2108278	2138408	2033979	1408330	1237176	1316881
Com_16	3-Buten-1-ynylbenzene	Hydrocarbons	97.2	C10H8	17.857	13633-26-6	38004560	35720811	35490651	35897837	37544232	34194268	28937009	28977197	29657273	20655152	17341189	17982780	20916861	22086355	21735074	28487959	28432980	19237102	25738921	23741956	23309479	26342272	26264910	25928922	20801444	21140765	17480967	3717842	3832340	3634513	15695748	14291475	15352188
Com_17	(3aS,7aS)-3-keto-7a-methyl-2,3a,4,5,6,7-hexahydro-1H-indene-2-carboxylic acid propargyl ester	Esters	97.2	C14H18O3	37.107	_	2202352	2242131	2200749	1176265	1139440	1056800	973737	993731	984520	625890	570637	594592	1078977	1074075	1100410	1768300	1693520	1509766	938650	897682	904434	652261	627207	634727	1159476	1166811	958012	849799	867520	788248	318534	321819	327600
Com_18	(3R)-3-Methyl-3-(6-O-caffeoyl-.beta.,D-glucopyranosyloxy)pentan-5-olide	Others	97.1	C21H26O11	26.271	_	2384818	2295843	2329889	2663503	2573104	2390134	2644319	2665179	2613329	3218171	2964175	3083201	2478546	2764374	2497859	2963665	2925945	2493336	3175628	3058534	2903355	2342908	2246448	2472808	2254710	2343134	2336258	1780201	1744510	1751377	2465344	2191299	2434325
Com_19	Geranylacetone	Terpenoids	97.1	C13H22O	21.771	3796-70-1	12950456	12395022	12453011	11758687	11348483	10808529	10345208	10479130	10460720	10814382	9124032	9526450	8744048	9052476	8898024	9929715	9912433	7923028	9002199	8467907	8206910	9694271	9736624	9606695	8975038	9079232	7475351	11506049	11476977	10631733	10404325	9475831	10047753
Com_20	1-(4,8,12-Trimethyltridecyl)-4,5-dioxacyclohexene	Others	97.1	C20H38O2	31.778	_	26268029	24300628	23322461	19191250	22791992	15262042	23192258	19664508	19551707	15282072	13239841	13097527	16220189	14166085	13295399	22578868	20253640	20609182	17206867	17875552	21512239	12746179	11860298	11354297	17064739	16127330	12111212	9266134	10042743	9270506	9754337	8030909	9125338
Com_21	(Furan-2-yl)methanol	Alcohols	97.1	C5H6O2	16.342	98-00-0	13832649	13789268	14327917	13965960	14063796	13489639	12446623	12884131	13374754	16272763	13815810	14982916	16663465	17262642	17853333	17338655	16285981	10934967	15871683	14613130	14287721	15042045	15275275	14842238	19654466	19490502	15772325	20142177	21095343	20026396	15938040	14850017	15749551
Com_22	1-Phenyl-2-cyclopropylacetylene	Hydrocarbons	97.1	C11H10	21.238	_	7065720	6784230	6699260	5618314	5773217	5359970	4542633	4622811	4704943	3367823	2989429	3060470	2845289	2961745	2862135	6071992	6205493	4412088	4541871	4332797	4199265	4399970	4423557	4242537	5422688	5390511	4651220	1431941	1442399	1367482	2625376	2411553	2623155
Com_23	Benzene, ethenyl-	Hydrocarbons	97.1	C8H8	6.073	100-42-5	7572727	7104599	6561992	10738336	11051799	9803357	12579838	11938522	12654772	13631437	10918350	11380576	9456871	10213115	9616361	15175282	12796000	8949144	13947582	12038526	13005803	13348225	13337004	13038291	13167629	11809853	8647407	5349116	4997560	4708630	14810036	11749089	12537609
Com_24	Butyrolactone	Esters	96.9	C4H6O2	14.678	96-48-0	16059321	15361768	16077659	15175711	15409694	14705293	15009759	14926782	15959137	18466837	16862784	18632963	17878573	17899335	18935379	17513608	17302932	13915330	16056651	15730379	15116852	16127674	15911474	16050184	19011331	19166772	16954093	21710528	21742832	21201356	19366833	18086569	19501568
Com_25	5-Methoxy-1-methyl-1H-pyrrole-2-carbaldehyde	Aldehydes	96.9	C7H9NO2	32.78	_	12051535	12118347	11910585	12400729	12030936	11302433	12237467	11942215	11982470	13115444	11700120	12489884	9825886	10193820	10014651	14097692	13894650	11652026	12213568	11926892	11740378	10621432	10502006	10423015	10104734	10144005	8822086	9879015	9813617	9582446	11390713	10529221	11377035
Com_26	Cyclobuta[a]naphthalene-2-carboxylic acid, 1,2,2a,8b-tetrahydro-2a-hydroxy-, methyl ester, (2.alpha.,2a.beta.,8b.beta.)-	Esters	96.8	C14H14O3	32.854	118416-11-8	205335600	195223562	205058957	267952944	263055025	230651458	187999003	187386320	189238894	209836574	199922254	200578645	203055066	194196300	188760491	214768181	194704469	162638018	194694820	193979714	197522565	188497687	186164990	178262635	168199072	162304761	125278225	225664665	243014062	250431691	140287534	125227427	127938085
Com_27	Benzeneacetic acid	Acids	96.7	C8H8O2	38.099	103-82-2	9247698	11871907	13601877	7520630	4530083	8971131	4734255	4692228	4420537	15959331	19497112	18047231	10649438	11681741	17325223	25806690	10380869	11930103	16179780	15394548	7826817	17233262	10191828	26871918	11933119	16082836	16174525	10359547	10178213	6065997	7953205	10176202	11477441
Com_28	Solerone	Ketones	96.7	C6H8O3	27.801	29393-32-6	9686806	9788842	9736025	18673392	18116302	16904560	8394827	8456417	8308285	5279680	4893267	5155173	6782385	7172438	7041037	16830260	17060870	14464770	14047110	13812407	13185213	8063869	7747802	7985190	9974149	9679649	8891127	27209206	27218928	26173966	4849143	4545884	4902115
Com_29	2-Acetylpyrrole	Ketones	96.7	C6H7NO	25.121	1072-83-9	118226683	117390981	117301168	102708479	100107603	92465978	101963137	101507758	103678260	143322133	123997829	132368396	128103131	133991950	132005229	105043094	102370757	78228823	105726698	98942438	97130241	99464848	101326909	98349548	100217935	99723002	85962803	201943694	203474585	194483843	80071131	72204405	78181668
Com_30	3-(1H-Pyrrol-2-yl)pyridine	Others	96.6	C9H8N2	42.546	494-98-4	8468841	9474350	9899564	8294593	10031886	6829003	11266274	9612527	9532087	11432481	11663734	11513410	12381024	10867819	10242380	7448684	7314261	8170493	7825905	8513427	10162071	9911028	10348495	8905473	11495916	11114659	9672167	8122063	8625851	8788220	10925662	10277179	10555860
Com_31	2-Methylheptadecane	Hydrocarbons	96.6	C18H38	9.225	1560-89-0	14656364	6567541	5355014	3994352	4076386	3555063	5230912	5187795	4895930	3729008	2935330	3292385	3292798	3553236	3393376	4955481	4785652	4071234	5199348	4847232	4579713	2745070	3002158	2697620	3273409	2967520	2855150	1667118	1686581	1812708	2755652	2318721	2431520
Com_32	Diisobutyl phthalate	Esters	96.3	C16H22O4	37.918	84-69-5	102077407	86994042	82665347	69867488	90633474	71143969	65812668	54727678	59260228	58247917	68591617	47051334	95374144	53964659	57222898	62876587	70795794	80586963	44053242	47285572	50401506	62699238	45700595	42991369	58028099	49301296	40090429	36915727	36555354	44571529	31552588	27724971	28538693
Com_33	Pyridine	Pyridines	96.3	C5H5N	4.752	110-86-1	5380109	4858966	4777146	5585549	5320162	4938183	4540298	4179330	5033543	4817162	4400936	4491667	4342014	4750703	4530277	4781396	4237971	2809028	4623728	3545254	3499107	4062855	4464366	4411357	5143059	4395804	3330068	3842561	3669288	3387043	5372705	4898761	5404050
Com_34	Benzylphenylcarbinol	Alcohols	96.1	C14H14O	36.07	614-29-9	11345598	12261786	12802092	13365162	11792609	11257253	8607890	8091217	8410619	11667182	11948843	11624779	9456046	8595127	9137933	17289962	12309757	13934391	13788734	15015770	12024584	11585165	9611257	12213948	13214024	12811847	11603676	9563769	10478863	10086773	8648394	8196445	8635044
Com_35	Decanamide	Others	96.1	C10H21NO	37.965	2319-29-1	15075414	14850100	15888370	15813969	17019175	11288655	13459473	13124846	14868143	16194703	14535549	13921724	14116691	11067914	10584218	12467760	11305048	16980733	9464699	12851100	13510483	13412506	12930818	10613472	14666736	9362952	7063148	7397694	9489532	12524773	9507103	7888013	7838813
Com_36	1,1'-Biphenyl	Hydrocarbons	96	C12H10	25.443	92-52-4	1754356	1723715	1629900	1459019	1409441	1319079	1325465	1295758	1308363	999362	829190	885987	784638	814727	807472	1657816	1703054	1319224	1304940	1289643	1228968	1149725	1141046	1089619	1492158	1458620	1328643	552308	557241	545620	693900	662125	705841
Com_37	Citronellyl formate	Esters	95.9	C11H20O2	27.455	105-85-1	8410829	8410131	8384571	9367021	8988703	7947003	11089186	11152854	10700664	8438701	6812967	7698412	8492191	8353660	8391268	9658437	9219372	7722164	10615954	10374970	10907603	6312937	5995514	5956752	9515702	9577007	7688293	7930656	8083932	7478142	8521385	6964509	8310833
Com_38	α-Methylbutyric acid	Acids	95.9	C5H10O2	16.254	116-53-0	7916589	7670083	8075095	8684023	8378203	8412927	7870296	7826804	8495808	7836827	6802096	6779749	6653514	7142801	7179192	7467221	7255131	4895139	6985585	6410281	5811755	8168509	8126580	8118864	6642910	6658429	5481791	7852134	8111943	7461084	8941092	8243610	8507254
Com_39	2,7-dimethyl-1-octanol	Alcohols	95.9	C10H22O	19.065	15250-22-3	23141789	22208457	22463111	12078408	12006171	10298129	7941020	8072699	7628619	15897167	12872081	14600705	8906339	8832896	8720647	5556842	5658512	4761206	14895632	14626553	14708402	7144714	6768401	6533904	10509053	10795051	8852253	5834961	5918117	5569283	16258657	14054182	15650229
Com_40	Phenol	Phenols	95.7	C6H6O	26.399	108-95-2	38450356	39620116	39221226	30032714	29343951	27251656	29979460	30274245	30924339	26870025	23443048	25514373	32422743	32913371	34068970	29238284	29318141	22783449	33842548	33345646	32623910	24949893	24553621	24580301	36480309	36578023	32516757	22325167	22260347	21533433	21770150	19975052	21724202
Com_41	1-Pyrrolidinecarboxaldehyde	Aldehydes	95.7	C5H9NO	18.203	3760-54-1	4274554	4216173	4362258	4438450	4254830	4102764	3954804	4040189	3903580	3428581	3152248	3298262	2823256	2949073	2955555	3431772	3426720	3008227	4130553	4022683	3910409	3639830	3576730	3575931	3126446	3108197	2910786	9383374	9355422	9011545	3583338	3356642	3550351
Com_42	Nicotyrine	Pyridines	95.6	C10H10N2	33.77	487-19-4	309115725	311749040	308580601	269659269	265804807	246981266	274415674	278871964	280756047	327727896	310024981	318690305	302031583	298273287	300120579	252099009	237866585	215189412	262532369	255730490	257967986	268539606	261326063	262856807	286402768	286361611	260371282	268545379	275495690	273747352	315235554	308779887	311420762
Com_43	2-Acetyl-2-methyltetrahydrofuran	Ethers	95.5	C7H12O2	37.257	32318-87-9	372953	378520	387949	431091	402671	352859	380767	378617	387213	455449	472688	479565	518461	478883	476119	429413	352637	398590	431050	463067	432396	346023	343537	353284	558849	466164	432426	432533	503598	498926	262082	232152	256838
Com_44	1-Propanone, 1-cyclopropyl-	Ketones	95.4	C6H10O	22.358	6704-19-4	505316	502313	515396	547773	604266	498412	586144	602507	585626	556814	525668	576368	488563	532174	553210	633191	565509	489506	532403	564287	516681	575383	516283	508662	546647	554088	465043	619336	633398	674107	732188	664179	713836
Com_45	(3E,5E)-6-(dimethylamino)-3-methyl-2-hexa-3,5-dienone	Ketones	95.3	C9H15NO	28.622	75847-94-8	4169691	4076834	4006362	4133490	4043229	3714654	3898821	3858294	3915635	4911478	4196922	4554110	2625518	2712931	2699435	4290589	4215797	3154360	4316825	4238848	4084564	3331673	3375064	3306873	3678310	3702663	3200826	1618968	1643090	1555945	3496588	3238531	3532473
Com_46	beta-(p-hydroxyphenyl)-ethanol	Alcohols	95.3	C8H10O2	44.414	_	10745018	11409811	12286371	14824461	11559012	14751725	11357777	12720035	12851636	11662452	11968737	12423595	8673111	10057969	11621432	22782246	18206565	18892707	18892441	19309194	17372686	9653255	8768839	11517472	17920699	17302134	16912904	12713720	13178614	11093494	11516609	12214840	12701193
Com_47	4-Hydroxy-3-(prop-1-enyl)benzaldehyde	Aldehydes	95.3	C10H10O2	40.393	_	42628081	43812447	42853894	56637815	55095685	51987385	52790479	52672236	51121534	50833544	45660834	49964511	39609404	39322643	40250990	78060919	73784557	67066871	57891645	55720763	55706228	44101615	42431929	43556678	36665589	36885157	32403781	31994662	33215479	31429848	26953735	25311170	25886776
Com_48	(2Z,4Z,6Z)-octa-2,4,6-trienenitrile	Others	95.2	C8H9N	30.352	_	2342453	2540683	2607259	2617107	2602733	2538419	2522876	2530877	2538716	2713494	2501120	2697698	2628232	2744976	2771313	2524303	2459565	2329562	2625312	2516548	2536001	2370566	2242198	2223424	2900710	3001682	2692019	2690989	2633167	2496996	2448353	2368481	2486277
Com_49	Acetic acid	Acids	95	C2H4O2	10.305	64-19-7	630206932	611763619	621956448	589084789	606527586	586696155	531028284	518030888	547052943	730757801	644596865	690498741	713002793	722114312	736680482	599330471	611378765	526147664	605709880	610203427	586994980	620082751	622412816	621374948	710368845	720922518	681486664	1009485341	1045253763	1044751839	848948383	809454336	840953031
Com_50	(1-methyl-3-methylidene-4-propan-2-ylidene-cyclohexyl) ethanoate	Esters	94.9	C13H20O2	33.29	_	16676968	16505759	16663019	19905711	19330480	20643062	16705026	16837981	16836556	27715649	23386943	25491604	20622353	21258016	22377316	15741177	15176770	12426678	21239081	20411530	19573323	19372573	19045968	19160750	19278361	19734950	17668203	18536526	19250874	17490914	13277206	12015639	12813431
Com_51	(1S,2E,4S,6E,8R,11E)-2,6,11-Cembratriene-4,8-diol	Terpenoids	94.9	C20H32O2	39.256	_	1182088	2458978	3353456	3348924	687843	5217551	573937	1376638	1821440	899073	853785	1438899	1365683	1929627	11349934	16182548	5890451	3799527	4921578	3883278	950018	1487256	912501	4366490	9336995	12100364	15697272	12349140	10956305	3758043	2146552	4079153	3997294
Com_52	5(or 6)-(methylthio)bicyclo(2.2.1)heptane-2-methanol	Alcohols	94.8	C9H16OS	38.81	_	2344040	5219717	6606103	6672580	1455950	10146512	1303389	3346535	4024172	1998236	1883225	2963662	2760055	3887682	20730956	30073506	11787803	7563627	9576851	7869835	2009156	3235725	2039045	8439453	16881104	22188275	29466779	21794952	20041727	7459603	4249378	7730017	8002853
Com_53	β-Damascenone	Ketones	94.7	C13H18O	38.384	23726-93-4	21585032	21266640	21398142	22019609	20780102	18727082	17385648	17427087	17530453	19318421	16894571	18624112	20695562	19692368	20542148	22401016	20224206	17762604	19509922	19219660	19023413	13977963	13342084	13259307	15469653	15164376	12506397	11755234	12471913	11969085	9091219	8164638	8267062
Com_54	4-(3-Pyridyl)-4-oxobutanal	Aldehydes	94.7	C9H9NO2	38.699	76014-80-7	2535470	2053305	1775073	2287740	4094197	1611693	4215843	2674491	2450935	1747434	1409066	1264800	2510574	1692980	1188880	1559590	1551428	2852960	1236545	1488464	2148077	1442058	1465621	926453	1430949	1261042	1160373	1170929	1228320	1461035	1113192	884206	906042
Com_55	1-(2-phenylpropyl)piperidine	Amines	94.6	C14H21N	41.365	_	22669122	23787814	24741585	18339299	16737717	17804313	17795804	17002479	17010280	20475121	20911481	20077218	25273934	27111432	29851966	17173878	14898657	14977481	20019249	20216306	20022588	19624183	18448323	21635467	36901093	36244326	35702180	18412031	18666307	17451304	24549263	24912933	26038795
Com_56	Picolinic acid	Acids	94.6	C6H5NO2	12.679	98-98-6	1626257	1679007	1721249	1988993	2009791	1870853	1527007	1519478	1520945	2416615	2112083	2132846	1887538	1947846	1925191	1758456	1535087	1027819	1845332	1567761	1617849	1583009	1634722	1612822	1738432	1590264	1467366	2189615	2262148	2174417	1528320	1313656	1503373
Com_57	Norfuronol	Alcohols	94.5	C5H6O3	29.38	19322-27-1	8482663	8504796	8654839	13617389	12697188	12607859	12588356	12459624	12765884	13113859	12473434	13215480	8096995	8652554	8820171	18735375	17723776	15090374	18668335	18080219	17249252	11899434	11456726	12117340	12362245	13295700	11619099	10740092	10949486	10292246	10489262	9841441	10415362
Com_58	Phytol	Terpenoids	94.4	C20H40O	39.675	150-86-7	1474907	1867105	2057645	1471504	778994	1517531	863354	1189389	1256818	570737	592555	678284	639495	731075	1205863	5662810	3536446	3368566	3240045	3127716	2255166	935984	690336	1251049	3137326	3481101	3547439	5183826	5257459	3376709	1795633	1912083	2289579
Com_59	(10Z)-Geranyl(geraniol)-18-oic acid	Acids	94.4	C20H32O3	35.078	_	4392522	4672734	5102854	4860132	4146797	4543197	3638072	3888049	3932125	4309443	3799182	4150199	4464796	4614846	5491328	5291054	4158867	3990828	4844167	4649096	4098667	4298681	4202566	5283997	5657842	5818064	5025830	8934804	8789063	6164596	6519425	6512545	6862447
Com_60	α-D-Xylo-Hex-5-enofuranose, 5,6-dideoxy-1,2-O-(1-methylethylidene)-	Others	94.3	C9H14O4	37.033	7/3/7284	269117	255292	286720	266409	226068	255663	238332	236620	242702	327921	310958	280905	315334	328314	373374	246924	172670	154772	232920	216155	205738	223619	212382	245395	269703	274978	252792	318455	327025	293159	288963	278181	291381
Com_61	Butoxyethoxyethanol	Ethers	94.3	C8H18O3	20.621	112-34-5	37767767	44558341	37223789	38631005	44250677	41654010	33346639	25980108	28342598	32954701	26011262	23973974	24334489	15099271	12208397	30426110	44075367	91729685	22688123	26490234	31397521	41049932	25058717	20865432	31489422	26937477	23285178	18499955	15770696	24522337	13367861	10459539	13035131
Com_62	γ-Terpinyl acetate	Esters	94.1	C12H20O2	17.945	10235-63-9	12167613	11700883	12467812	13520892	13541293	11856115	12408344	12304189	12704976	10027312	7885602	8254812	8065050	8548315	8743537	13466082	12833891	8222620	12806405	11894497	11275330	9260914	9423288	9019391	11912422	12339186	9802000	3143504	3245325	2968554	5935009	5294319	5622013
Com_63	4-Cyano-1,3-dimethylpyrazol-5-ol	Others	94.1	C6H7N3O	35.547	_	1884077	1917439	2022244	1798416	1753456	1620233	1661385	1685678	1542878	1565957	1375004	1463202	1550054	1534467	1536272	2378380	2306344	1854671	2080174	1929659	1969432	1304669	1328733	1299016	1759803	1748875	1487994	1416810	1379365	1229803	1273348	1138736	1253414
Com_64	2H-Inden-2-one, 1,4,5,7a-tetrahydro-1,4,4,7a-tetramethyl-, cis-(.+-.)-	Ketones	94.1	C13H18O	30.171	100017-01-4	3297087	3089122	2962627	3709652	3598840	3269573	2795866	2824297	2713159	3088033	2578297	2633316	2409278	2463416	2461673	2767777	2589319	2251247	2751767	2564727	2489384	2334531	2243533	2295438	2747962	2766548	2410139	2392014	2264461	2158193	2128730	1964512	2021831
Com_65	Benzeneacetaldehyde	Aldehydes	94	C8H8O	15.178	122-78-1	65090006	59462934	58013714	34646635	35549167	32849278	51109541	49645970	52449246	117138684	103937947	106518619	37478246	37585247	37439060	12193117	12347652	8647971	27728550	25140240	24536130	73218659	74845329	72360919	19470503	20088019	17020128	2861411	2802731	2635342	14508429	13126801	13846462
Com_66	2',3'-Dihydro-4'-phenyl-3'-(prop-2-en-1-yl)-2'-thioxospiro[indole-3,6'-[1,3]thiazin]-2(1H)-one	Heterocyclic compounds	93.9	C20H16N2OS2	28.783	_	8730713	8080143	9003463	9460693	9881143	7403912	8654729	7352449	9582454	8080065	8763659	8742545	10265497	8194772	7655530	9203488	8863489	15093859	8850265	10520829	8567341	15322398	20498165	15704056	10435343	12313654	16010820	10331861	15574573	10206478	9025599	16216223	8311816
Com_67	2-Formylpyrrole	Aldehydes	93.8	C5H5NO	26.684	1003-29-8	9169254	9325373	9422415	10556034	10376846	9859028	6968711	7217047	7240582	12368528	10929451	11864983	12508032	12655262	12887268	11277626	11142871	9425578	10168252	9929585	9694032	8359687	8170345	8250950	12933816	13148522	11687675	10849508	11044424	10732121	8893741	8103788	8923333
Com_68	Dibenzofuran	Hydrocarbons	93.4	C12H8O	32.345	132-64-9	3693578	3668289	3581438	2756662	2762814	2485891	3100405	3090789	2884464	1853298	1551486	1720777	2122154	2045566	2030591	3654569	3591478	3091302	3422092	3119997	3037263	2381394	2397425	2351574	3373808	3284909	2982907	2316570	2345030	2290900	1650553	1478845	1649622
Com_69	Guanazole	Heterocyclic compounds	93.4	C2H5N5	29.856	1455-77-2	2633164	1608695	1521231	1886701	2598933	2119470	1487264	1496953	1643895	1544920	2244301	1354575	2901888	1258391	1514786	1860642	2519294	2178530	1159439	1266623	1352886	1885287	1204925	1185889	1361356	1199886	905978	960579	901217	1194348	925786	773246	816207
Com_70	Dibutyl phthalate	Esters	93.4	C16H22O4	39.833	84-74-2	116906071	100273779	98271386	104428480	122025249	109187846	94927220	82705447	88920031	78007624	90245173	66967834	133701300	71435840	75992045	106191889	113849449	118184964	62476263	69997982	74821643	92962036	69957303	65261173	86620061	81252438	63690623	46000864	53325035	65593844	51721142	42629277	41754723
Com_71	Propanoic acid	Acids	93.3	C3H6O2	12.536	1979-09-04	5191360	5186204	5245083	5126675	5193233	5144521	5140861	5124712	5321810	5925633	5275476	5716573	5961060	6010504	6266127	5579650	5566926	4673028	5905583	5745290	5446033	5779900	5872166	5968295	6414621	6585855	6127361	9363358	9822302	9628520	7620665	7133677	7681218
Com_72	Phytane	Hydrocarbons	93.2	C20H42	7.005	638-36-8	4761836	1841320	1643740	1184171	1110637	1034477	1087882	1112035	1175637	1009717	882820	934523	1191691	1138034	1176964	1480110	1270316	947298	903484	915820	938735	990555	1068027	1017504	1179720	1114116	926129	872506	806025	825085	1056939	874289	832520
Com_73	(2-methylpyrimidin-4-yl)amine	Amines	93.1	C5H7N3	33.582	_	4394942	4522650	4539579	6466532	6129443	5813132	6914823	7136762	7152858	12902097	12497741	12981342	7964572	7993038	7884926	4463834	3446236	3349659	7568198	7352797	7572469	6971696	6726472	7216243	6534604	6568938	5413660	4854686	5230070	4751929	2758566	2543354	2684063
Com_74	Nicotinaldehyde	Aldehydes	93.1	C6H5NO	17.022	500-22-1	6066830	6015200	6225847	3904767	3868770	3840354	3667219	3750301	3921665	5421925	4932563	5243215	5952130	6206702	6051506	4227660	3976494	3170883	4616721	4424517	4453086	4847168	4775009	4956319	6262951	6122721	5299651	4935939	5119151	4784950	5114075	4920308	5139725
Com_75	Dispiro[bicyclo[2.2.1]heptane-7,1'-cyclopropane-2',7''-bicyclo[2.2.1]heptane], stereoisomer	Heterocyclic compounds	93	C15H22	34.394	90013-73-3	434585	722833	860171	773938	260665	1024587	303375	485822	505403	380255	471098	588403	593281	616060	1849283	2088986	1031287	687503	929203	814088	401832	509010	487048	891388	1376301	1680001	2017887	1616577	1593182	820430	620106	910221	832580
Com_76	4,5-Dimethyl-9H-fluoren-9-ol	Alcohols	93	C15H14O	33.23	_	1068186	1050615	1077848	544520	557511	509944	647763	601987	610303	386765	346188	367329	472514	465990	454092	723992	687165	585280	671854	647195	635889	372048	378256	342844	493310	500832	448164	413991	449252	458777	251474	214417	273498
Com_77	1-(1-Fluorovinyl)naphthalene	Hydrocarbons	92.9	C12H9F	33.096	_	2463344	2272398	2216556	1902626	1931890	1691280	2128367	2197605	2095533	2349411	2275532	2365345	2538153	2446799	2406848	1522283	1323494	1325009	1641381	1610185	1666600	1747352	1677729	1702990	1842814	1832878	1632043	1904110	1967792	1916762	2024458	2001058	2055545
Com_78	γ-Acetopropanol	Alcohols	92.8	C5H10O2	1.945	1071-73-4	3403347	3400270	3457352	4037823	3876600	3634045	4042278	4001584	4130176	2904152	2935727	2878347	2549683	2684569	2656666	4768623	4446727	3568577	3508311	3384667	3343378	3834879	3775573	3681775	3050916	2999559	2658102	2147656	2062279	2077265	2731742	2518357	2706681
Com_79	3-Hydroxy-1-cyclohexene-1-carbaldehyde	Aldehydes	92.6	C7H10O2	37.579	_	15142123	14819840	15673915	22153634	20041590	20307854	9428806	9452655	5899011	14766331	13313404	13220681	14701277	15416684	16144053	25324247	18478016	15384232	12753787	12456754	12356133	13490503	13379640	14634035	16965237	14907666	11757094	16761251	16908249	10186957	9529368	8975478	9434773
Com_80	5-Methyl furfural	Aldehydes	92.6	C6H6O2	13.354	620-02-0	2936774	2763794	2880034	2462945	2522983	2386645	1941922	1940747	2061477	2647306	2215109	2411291	2667743	2622041	2873473	2803180	2502091	1644171	2477437	2183069	2155983	2314045	2312858	2284724	2960768	2912286	2243763	2108750	2222097	1998384	2173246	2024364	2096121
Com_81	5-(1-hydroxyethyl)-2-oxolanone	Esters	92.5	C6H10O3	35.319	_	10324421	10178156	10307317	20158450	19850527	17677795	8368969	8310021	9062001	4675027	5104332	5581559	6689525	6522760	6368922	15268326	14748627	14981195	9579645	10151538	10032098	14244656	13975631	14037761	8702785	8439892	7593496	26839096	28505769	29647205	11185947	10120784	10233299
Com_82	M-Pyrol	Hydrocarbons	92.5	C5H9NO	15.996	872-50-4	3142192	3258765	3112849	2922090	3041761	2954120	2821662	2769431	2853599	3085561	2820412	3044007	2597052	2601687	2745284	2910267	3068750	2737156	2996972	3064905	2808852	2719324	2667572	2672093	3146041	3256514	3051873	3223621	3050226	2870586	3463834	3333544	3650061
Com_83	2-Dodecanone	Ketones	92.4	C12H24O	29.95	6175-49-1	4690570	4507458	4656137	3755997	3627605	3469896	2917843	2906685	2865128	3025965	2535952	2880532	2495811	2578275	2567286	4143167	3901179	3682429	3742188	3637395	3543939	2757393	2554754	2916186	4080282	4201372	3782893	3789081	3464487	2889303	3325673	3149505	3581883
Com_84	1-Hydroxyindan-2-one	Ketones	92.4	C9H8O2	15.346	_	8051011	7083968	7490218	7589927	6737396	5939075	6716777	6155196	6194675	5925207	4940201	5226936	6754224	6603825	6606836	8242927	7005647	4870492	6435571	5892400	5496924	6853964	6614524	5885088	7571297	6491915	4908835	5481223	4959703	4371716	6351519	4756231	5152288
Com_85	2,6,10 - trimethyl - tridecane (without stereochemistry)	Hydrocarbons	92.3	C16H34	14.333	3891-99-4	12997753	5621681	4176308	1836474	1729881	1463625	2576747	2510585	2428304	1623028	1362128	1648628	1732641	1791676	1668001	2115683	2281813	1965452	3291846	3126837	2957486	1305715	1200525	1100991	1862570	1864403	1647793	695754	744037	753734	1447193	1135238	1341974
Com_86	2,2,3,3,4,4,5,5,6,6,7,7,7-tridecafluoroenanthic acid heptyl ester	Esters	92.3	C14H15F13O2	9.011	127392-51-2	3403980	3394185	3443634	4038015	4984030	3043116	4907691	5562608	5148813	3471479	2553336	2188037	3753929	3539494	3261562	3527349	2500223	3581976	3554996	3359754	2987846	4005933	2483900	1991264	3280777	2010811	1882304	1721175	1645669	2175689	1671827	1564350	1826219
Com_87	p-Dichlorobenzene	Hydrocarbons	92.2	C6H4Cl2	10.054	106-46-7	2799216	2638711	2683397	4387086	4746999	4249199	4158483	4133385	4449691	3955706	3226325	3539023	3073429	3357252	3247749	3158972	2959155	1970151	3938679	3630088	3721013	3584110	3573949	3609272	3168621	2994054	2360399	222179	217646	205843	2423170	2148743	2252218
Com_88	2,3'-Dipyridyl	Pyridines	92.2	C10H8N2	36.469	581-50-0	154791596	160576313	166205665	135286158	119715481	130577013	122264585	128578309	126942180	165453024	160429245	169720252	151373407	158631283	171718727	132703772	118440483	108890011	138883758	132723488	127206164	144820798	138496238	156217461	173597165	178495906	171247034	200378762	201661507	183666351	193729048	197221070	204367223
Com_89	1-(4,7a-dimethyl-1,5,6,7-tetrahydroinden-2-yl)ethanone	Ketones	92.2	C13H18O	31.164	_	12783256	12222529	11994114	13194830	12829588	11513719	10123636	9871828	9538375	16888415	14162390	15354037	12404906	12646268	12315024	8939471	8962511	7280320	12026222	11343658	11196838	11811083	11581604	11107461	10960008	10919224	9053230	10302978	10676509	10323063	8051831	7234782	7769203
Com_90	Heptanoic acid	Acids	92.1	C7H14O2	28.159	_	3802595	4154224	4298159	4890294	3596245	4730491	2718891	3398455	3346607	3374529	2514078	3095631	2312556	2795613	3392433	6228462	4755974	5072236	3696103	3611987	2696396	3201145	2785130	3760805	3770750	3566845	3684560	4233668	4031124	3354562	2632306	2860456	3032071
Com_91	2-Furanmethanol, 3-(1-butenyl)tetrahydro-, [2.alpha.,3.alpha.(Z)]-	Alcohols	92	C9H16O2	30.118	86449-64-1	18388109	18856503	18549756	27312827	25322308	24230602	21141924	22030303	19473681	11350713	9841627	10466054	9489698	9902190	9929470	18132647	17316015	19527447	12054521	11768609	11268475	12736509	12440263	14509116	26679267	26660882	25465833	27879145	22550796	22136683	20574695	19884579	21227770
Com_92	Syn-4-Nitro-3-phenylpentanal	Aldehydes	91.9	C11H13NO3	34.565	_	542802	976511	1160906	1193121	377512	1668032	334331	638100	759105	479026	423740	598764	702331	839495	3320301	4471558	1872006	1254333	1477123	1277385	430195	676802	468979	1496643	2752675	3430495	4360651	3103903	3012047	1165440	943555	1413590	1338905
Com_93	Dimethyl sulfoxide	Others	91.9	C2H6OS	13.189	67-68-5	7004727	10583595	11894141	13549538	14046022	13436793	12299851	11235471	11427684	12781500	11758007	12024036	9215150	8700849	8814729	8193735	8527522	8064491	8374119	8361046	8043601	8221810	8165222	8132180	7178445	6895657	6540151	5437222	5488703	5398952	9058808	8544365	9032670
Com_94	2-(5-Hexenyl)-5,6-dihydro-4H-pyran	Heterocyclic compounds	91.6	C11H18O	38.505	_	834328	981375	1030126	1057960	1134652	646609	600148	514239	773869	888985	742181	666594	717022	540179	480128	755796	464755	1106208	389734	448543	631306	627267	620514	537304	831983	372615	328282	361495	352670	598522	381237	320019	347039
Com_95	3-Nicotinamide	Others	91.6	C6H6N2O	42.69	_	121928	141993	170932	131796	113246	159474	1100616	142376	145413	176230	172399	153084	182436	162410	165732	169839	176127	143027	162831	163430	188804	213962	171667	223964	182805	175077	198604	197076	183746	193363	218171	215150	215255
Com_96	1,7-Diazaindene	Hydrocarbons	91.6	C7H6N2	32.227	271-63-6	8288080	9513732	10027981	8452117	9118139	7806734	10634185	10201549	10337344	11896909	11704431	11929585	12801827	12192069	11886005	8240764	7971928	7604147	9158923	9504576	10185753	10954176	10607952	10588726	11561557	11244002	10401216	11017026	11333932	11544884	12315706	12019523	12410117
Com_97	Methyl tetradecanoate	Esters	91.5	C15H30O2	26.737	124-10-7	682580	669101	547545	769746	722666	686544	539219	518180	539830	460809	380589	499268	562485	571542	533557	542980	681652	614081	496592	470959	414339	471719	376429	335819	502667	495240	417888	448180	459154	455866	419965	48531	384938
Com_98	2,5-Pyrrolidinedione	Others	91.5	C4H5NO2	36.577	123-56-8	3653445	3472359	3450693	3170245	3137600	2864443	2942454	2898176	2952539	6507369	6413423	6621331	3873580	3815561	3867798	3591261	3183351	3087424	3387684	3631105	3556522	4107009	4118196	4143922	4463526	4419832	3840336	1413115	1478666	1479068	2076894	1940869	2014979
Com_99	2,2-Diethoxy-3-butynenitrile	Others	91.4	C8H11NO2	36.748	112890-41-2	507556	469283	492567	461597	522273	460891	714954	661402	728114	787272	724246	763961	578058	559845	517638	734783	813325	632420	772762	779028	809930	499711	503651	456356	686856	689864	571961	455553	477750	498291	454828	385368	383151
Com_100	(8aS)-2,3,5,6,8,8a-hexahydro-1H-indolizin-7-one	Ketones	91	C8H13NO	36.691	_	990766	756770	818986	774014	738204	731965	718870	690244	682669	851516	990113	1069685	915415	937347	922814	1262075	1272866	1101915	1242395	1225802	1189779	732161	671168	684772	1103177	1087880	950551	772817	781054	628232	743744	570453	534959
Com_101	8H-Pyrido[1,2-a]pyrazin-8-one, 1,2,3,4-tetrahydro-9-hydroxy-1-methyl-	Ketones	91	C9H12N2O2	38.341	65628-74-2	6559951	6171764	6722401	9690410	8780029	9107183	6769518	7031791	6974546	9595384	8412304	8438685	7524694	7643476	7882568	8581452	6932609	4934161	7059457	6452425	6009382	8652507	8741795	8726433	5528707	5521765	4150021	8258314	8605770	7716762	4709059	4156835	4276997
Com_102	Methyl (2-endo-benzoyl)bicyclo[2.2.1]hept-5-ene-3-exo-carboxylate	Esters	90.9	C17H18O3	34.122	_	2025562	2880062	3699674	2168095	1361806	2628281	2404634	3331407	3686006	4847674	5038990	6291377	5971889	7546006	10130854	3199713	2892176	2364511	5323744	5126689	4338657	7659751	6738177	9921683	8624467	9603954	9058032	12097695	11886754	10402898	14344097	15084037	17387686
Com_103	(S)-4-Butyl-4-methyl-2-cyclopentenone	Ketones	90.7	C10H16O	10.58	_	14251733	13101045	14107413	15679597	16199327	15467101	8815918	8670121	9581702	13366364	10705563	11176490	11921338	12559019	12993106	21339406	19132158	10657618	13829566	11702066	11436919	11327409	11975748	11418487	19392064	18487229	13400330	12076093	12783264	11621673	10011476	9169091	9482124
Com_104	Dihydroactinidiolide	Esters	90.7	C11H16O2	33.921	17092-92-1	16977968	16714741	16432040	16068778	16014732	14202566	14503212	14201170	13964460	10667324	9466742	9853973	8963715	9052984	8930384	16253385	16260101	13606952	11189024	10795003	10669194	12895461	12570845	12132111	12016089	11886993	10743387	11135071	10748762	10486494	9558345	8852409	9516536
Com_105	α-Methylnaphthalene	Hydrocarbons	90.6	C11H10	22.277	90-12-0	1725562	1635710	1675276	1329566	1342644	1226876	1142119	1163943	1111144	902638	759271	799119	883779	794201	768838	1445334	1465567	1092822	1109685	1074498	1028977	1098989	1080913	1033967	1318746	1315337	1172144	499736	521525	482970	784821	697552	668818
Com_106	Diphenylmethane	Hydrocarbons	90.5	C13H12	28.538	101-81-5	531312	514525	494204	374380	364597	331794	369244	374449	354721	244891	221086	230133	237900	247621	252828	445840	445147	359755	397420	400999	381669	311225	309900	291005	357943	358039	317234	229615	229797	232016	216486	182791	222372
Com_107	Tris(1-chloro-2-propyl)phosphate	Esters	90.4	C9H18Cl3O4P	39.873	13674-84-5	21953453	15811361	15356307	16357801	23401777	15932886	15817830	14581965	16529001	15740500	25164742	15201983	35349137	13494183	15520187	13580903	16311280	16326785	10519897	10968036	13769765	17442551	13431479	11386758	14307677	11415309	7887626	7538933	9322262	12538509	10777802	8910115	8063075
Com_108	Isopropyl 2-(Pyrid-2-yl)-3-isopropyloxycarbonylcarbazate	Heterocyclic compounds	90.4	C13H19N3O4	40.252	_	14182809	14942363	14799239	11270013	9609804	10521308	6728114	7040954	7092261	7800722	7079043	7814571	5084451	5503629	5981561	38395853	31567367	28713279	14511301	13697349	12652522	3864868	3623798	4033041	19210018	20797461	17077268	6660597	6984573	6271253	7133504	6813989	7208886
Com_109	8-Methyl-2-propanoyl-8-azabicyclo[3.2.1]oct-2-ene	Heterocyclic compounds	90.2	C11H17NO	37.637	_	391313696	385987111	394616788	570831558	559266237	518921378	431097512	423201598	416857483	353670255	325357251	350319736	366390164	370901089	361828572	369067613	340394357	323266264	416779266	412926712	408760745	405225651	401001623	390817981	268801594	271473032	232346919	630502016	658739026	631904954	277146428	258456221	267844990
Com_110	Bicyclo[2.1.0]pentane	Hydrocarbons	90.1	C5H8	38.545	185-94-4	4181375	4388143	4389675	4659635	4428514	4209307	3714142	3708334	3716885	4424521	4199159	4489609	4363095	4382104	4346696	5656653	5124568	4804990	5027934	4991525	4907674	3340517	3207407	3234338	4852407	4706950	4058185	3290130	3457808	3334163	3241469	2997022	3075865
Com_111	Benzophenone	Ketones	90.1	C13H10O	36.624	119-61-9	1381790	1462454	1399673	1299760	1189011	1153693	1155526	1154494	1126204	691750	605858	636583	1388050	1362705	1421571	1193882	1175896	1088714	968071	984799	880944	692997	649392	644775	972842	951010	893734	750861	738244	743449	539619	551963	541459
Com_112	3-Methylhexadecane	Hydrocarbons	89.9	C17H36	15.768	6418-43-5	156539	134817	192760	105174	118300	115855	97243	137186	131653	93411	83818	100850	91966	84018	125426	150251	152133	141574	63796	102514	103564	77190	149097	153091	89481	113088	94537	79672	128594	149690	70238	129780	84255
Com_113	(4E)-3,5,5-trimethyl-4-(3-oxidanylbutylidene)cyclohex-2-en-1-one	Ketones	89.8	C13H20O2	40.705	102488-07-3	1358290	1524532	1595335	2321561	1676222	2282031	1122055	1364828	1305126	2657051	2664256	3036461	710903	758069	804083	3397774	2871412	3046549	3016688	2956712	2504916	2107386	1783124	2233485	2473733	2676188	2200393	944617	1075649	972836	719933	722708	697305
Com_114	Pentadecane	Hydrocarbons	89.8	C15H32	11.613	629-62-9	9326736	3652984	2676147	1419258	1475846	1361345	1487969	1562189	1618828	1173693	985028	1166743	1262971	1194038	1278303	1678897	1643591	1453303	1753476	1842399	1781577	1063803	1286917	1229882	1432458	1441990	1315155	691877	772273	840333	988705	1071648	959036
Com_115	2,4-Di-tert-butylphenol	Phenols	89.8	C14H22O	34.075	96-76-4	7108856	6352923	5958412	4729700	4550795	8200594	6142613	5926667	5131922	3691838	2898965	2951782	3645502	3542803	3326919	4871165	10885867	7455949	4614513	3753714	3592026	3586266	3247427	3043367	3521722	6735046	5625867	3692484	3408882	3156830	3240141	2907226	3286517
Com_116	3-Oxo-α-ionol	Ketones	89.5	C13H20O2	39.484	34318-21-3	149919592	172352193	177154924	243204853	173122376	223428591	130116435	150128095	152302119	206760482	197219834	219196923	155976074	170734220	191664612	360871266	306517994	283438006	229575015	226364533	191145373	158338581	141039964	172730095	214883533	222111743	188610180	88524320	95119576	87352522	58430981	54614050	56112472
Com_117	Acetoin	Ketones	89.5	C4H8O2	6.68	513-86-0	19512659	17735811	18840368	19996795	20192507	19306297	15626475	14803910	16648530	20421499	17115188	18223178	16306779	16641106	17358069	19522098	18120118	11101222	18280304	15788102	15323347	17297693	17504507	17342269	19911252	19794599	14534764	23206459	23989046	22130428	28647215	25798066	25941637
Com_118	Butanoic acid	Acids	89.3	C4H8O2	15.034	107-92-6	2105959	1885230	1820270	1778010	1660952	1550042	1472992	1395912	1460697	1463255	1296350	1454655	1162691	1284806	1345828	1300606	1197914	941900	1278021	1151365	1077580	1049665	1075364	1110934	1371106	1199503	964466	1477279	1519043	1521193	1333573	1217968	1311474
Com_119	3-(4-Isopropylthiazol-2-yl)-6-phenyl-[1,2,4]triazolo[3,4-b]-[1,3,4]thiadiazole	Heterocyclic compounds	89.2	C15H13N5S2	8.156	_	180012	162507	146736	160558	160264	165699	147765	152146	131308	148468	156292	147803	146114	141478	117300	144599	131342	126077	136307	142915	135847	147999	112526	124769	138254	123811	118927	128837	143212	126343	120052	119970	126813
Com_120	Eudesm-4(15)-en-6beta-acetoxy-7beta-ol	Terpenoids	89.2	C17H28O3	20.339	_	2079414	2012735	2000462	2152057	2202253	1985226	1727196	1752721	1751260	2208344	1815461	1934338	1668888	1785469	1757862	1770958	1833968	1302471	1778996	1696916	1641239	1573798	1613313	1531493	1822066	1895507	1543771	1689830	1772845	1736816	1756488	1539199	1661308
Com_121	Ethanone, 1-(2,4-dihydroxy-3-methylphenyl)-	Ketones	89.1	C9H10O3	39.068	10139-84-1	1531901	1559456	1553056	846072	779396	712675	752056	735663	756518	855852	755712	808326	584433	585814	614521	1214833	1073273	948679	982561	967918	966948	645626	578646	677493	962607	949210	848369	860866	886444	784240	5269728	4761310	5021437
Com_122	2,11-Dioxabicyclo[4.4.1]undeca-3,5-diene, 1,3,7,7-tetramethyl-	Heterocyclic compounds	89.1	C13H20O2	25.711	65868-81-7	6156130	6226635	6124716	5212591	5149060	4567235	4713444	4757289	4674209	4169707	3861220	4147310	3359110	3630434	3347238	5076768	4861287	3943142	4661989	4213612	3968029	5226581	4731626	4862781	3949709	4077573	3406880	4491132	4535573	4557400	3741100	3242924	3552325
Com_123	β-Ionone	Terpenoids	89.1	C13H20O	24.085	14901-07-6	5125657	5205534	5066623	3858658	3789242	3404108	3256246	3299555	3392350	2514431	2144750	2261295	2168998	2208396	2236901	3249168	3232508	2525860	2685886	2564989	2506505	3283718	3224703	3213700	3028789	3195322	2692778	3889658	3874751	3835389	3127980	2756646	3047279
Com_124	3-(hydroxymethyl)-4-pyridinecarboxylic acid	Acids	88.8	C7H7NO3	40.326	81113-13-5	4484136	3353306	5573690	5020281	5140667	5046965	5242307	5322737	5496940	5866470	5962982	6104620	6127371	6091443	5786059	5636348	5549367	5548827	5042244	5492048	5817925	5711376	5899170	5691995	6412336	8542687	7674073	6254007	6832824	7031990	6776149	6507909	6463338
Com_125	7,8-Dihydro-6H-cyclopenta[b][1,8]naphthyridine	Heterocyclic compounds	88.6	C11H10N2	39.092	_	666271	766935	919984	810651	677902	726408	651085	686352	714888	1023245	1145097	1137910	1383250	1422910	1585377	729703	609722	571420	778427	826929	828778	846442	860013	943236	1149904	1125284	1069097	1144466	1246779	1148012	1197937	1220436	1238841
Com_126	Benzyl acetate	Esters	88.6	C9H10O2	17.76	140-11-4	2403478	2204817	2216614	2567777	2662297	2475424	2750518	2730147	2887985	2982322	2584576	2668660	1887627	2017890	2049528	2892579	2869822	1823449	2441046	2195678	2174670	2300229	2380773	2332652	2007235	2009044	1665838	2404665	2460492	2278840	2444666	2165164	2294931
Com_127	trans-1-Acetoxy-1-cyano-2-phenylcyclopropane	Heterocyclic compounds	88.5	C12H11NO2	38.19	87656-17-5	453385	526351	499570	311159	277458	276118	167794	178836	168459	103888	84012	88899	243006	255674	285093	652615	518331	495869	184778	198918	176583	191162	165120	195607	317544	350323	307419	564603	584309	482672	58219	37520	43832
Com_128	β-Phenethyl acetate	Esters	88.4	C10H12O2	20.403	103-45-7	3061371	2924374	2956184	2884380	2869794	2673604	3162161	3118146	3242049	3843762	3249514	3333340	2452668	2653164	2567064	2992136	3065876	2048438	2481273	2305675	2247460	2887363	2892054	2775047	2079172	2060182	1763189	2071020	2105718	1957582	2212959	1970815	2172162
Com_129	Benzene, 1-ethyl-3,5-diisopropyl-	Hydrocarbons	88.4	C14H22	26.064	15181-13-2	696554	701388	728906	492394	469095	423267	455412	429742	444166	515320	434189	455967	340040	343228	353599	392375	403216	292075	443936	435594	445692	519702	513679	502520	441528	465204	370302	532492	511859	513151	473667	422224	423791
Com_130	Eutypine	Heterocyclic compounds	88.3	C12H10O2	47.043	121007-17-8	864190	1063305	1239800	1196021	1372588	1131098	1594694	1418480	1463050	1708870	1690094	1695491	1960108	1843356	1620037	1469804	1432637	1337922	1415037	1525106	1654839	1445403	1506428	1383199	1863801	1850388	1703185	1617801	1735433	1736393	1722014	1656731	1698464
Com_131	1,3,7,7-Tetramethyl-9-oxo-2-oxabicyclo[4.4.0]dec-5-ene	Heterocyclic compounds	88.2	C13H20O2	25.879	20194-67-6	1635495	1669168	1630879	2106107	2078458	1895852	1299625	1294825	1281076	3103014	2682567	2900842	876313	916565	881700	2147424	2232666	1624058	2119302	2020470	2037477	1715466	1679172	1576520	2064792	2086317	1751759	916555	945101	932684	554042	472519	521353
Com_132	2,4,4-Trimethylpentyl 3,5,5-trimethylhexanoate	Esters	88	C17H34O2	31.667	_	2569493	2481756	2407650	1903384	2274156	1480600	2372614	1882565	1856273	1562508	1367513	1400670	1502581	1334592	1278989	2170277	1861299	2173961	1667046	1807177	2047719	1387378	1284647	1343437	1861253	1710385	1412415	1360649	1397138	1264068	1479856	1363343	1411584
Com_133	Decanoic acid	Acids	87.9	C10H20O2	33.18	334-48-5	1843564	1969313	2276107	2719728	2595798	2208401	1595277	1169274	1115561	1335501	1364478	1561681	1785256	1175368	1457776	3844085	2293980	2210970	1726937	2865795	1252322	1255820	1115502	1466497	2074627	2157993	1678613	2528826	1991562	1976648	952353	1039019	1225323
Com_134	Phenol, 4-amino-2,5-dimethyl-	Phenols	87.8	C8H11NO	33.827	3096-71-7	526475	506174	553584	547778	526214	504295	563363	573362	601955	861965	753487	797959	699265	733026	687197	519706	533001	423826	809715	751942	759604	400518	414844	425817	489805	497420	423106	537934	559564	490954	537627	462295	518066
Com_135	Methyl stearate	Esters	87.6	C19H38O2	29.611	112-61-8	223145	189016	185541	464010	452434	411004	247678	229617	198499	157553	168709	154619	137531	166655	147092	344972	254131	242921	251366	245122	230823	148020	137135	112045	249460	236187	185349	330845	355278	303930	131150	105235	128977
Com_136	13,14-Dehydrocembrene	Terpenoids	87.6	C20H30	37.935	_	166248	269837	277362	213560	80323	303937	90915	135184	154471	86922	90621	99547	149266	121673	468852	561386	273203	186649	191712	186092	79595	102048	76044	211100	310111	390695	480400	331758	319149	137067	93215	142165	142440
Com_137	3-mercapto-1H-pyridin-2-one	Ketones	87.6	C5H5NOS	40.141	_	12213770	15158241	16193418	14836213	8985962	15292709	10101013	12127048	11947554	7092206	7204111	7924081	7050687	7896348	11293589	17536440	12433020	15269270	13357087	13212921	8617025	11281173	9653946	17729299	31532346	33400454	31463781	39599003	36435876	25880592	28025893	31541133	33328738
Com_138	(Z)-4-Methyl-2-pentenal	Aldehydes	87.5	C6H10O	9.956	22597-48-4	1921018	1802881	1786007	2408610	2247646	2206992	1699394	1727424	1876505	1802280	1755138	1923717	1851858	2021082	1931711	2301316	2266646	1920156	2173238	2121311	2011913	1790780	1728588	1668184	1864316	1773842	1586112	1723557	1872598	1926129	1654546	1552763	1571725
Com_139	N-Nitrosodiphenylamine	Amines	87.4	C12H10N2O	38.689	86-30-6	1135183	1186081	1211492	796865	775085	738541	171518	158803	160812	782619	692477	753159	348999	389066	349292	618811	572692	520770	244361	237722	250669	302480	273019	284343	713654	813654	768027	140257	140947	140697	142531	107633	133918
Com_140	(4Z)-4-[(E)-but-2-enylidene]-3,5,5-trimethyl-1-cyclohex-2-enone	Ketones	87.4	C13H18O	32.626	_	1996609	1929771	1907779	2213701	2182782	1892539	1666489	1648343	1602632	2841851	2430153	2616097	2125248	2111640	2103061	1585689	1576656	1253968	2059202	1945675	1991993	1921661	1930683	1796714	1722695	1820564	1514990	1774754	1848654	1755176	1327925	1138229	1245226
Com_141	7-Isopropenyl-2,3-dimethyltricyclo[5.2.1.0(3,8)]decane	Hydrocarbons	87.2	C15H24	41.839	_	560990	949109	1208177	1203674	393054	1737658	299114	771243	936990	548253	551053	824822	586284	819459	4358757	5461240	2220254	1585352	1998811	1724787	583300	960610	663237	2115245	3713378	4700935	5995771	4555256	4451334	1844017	1269448	1968820	1971303
Com_142	6-(3,5-Dimethoxyphenyl)amino-2,3,5-trimethylbenzo[b]thiophene	Heterocyclic compounds	87	C19H21NO2S	8.3	_	679188	668048	658624	729575	795570	779696	707866	669673	690993	771095	795272	784949	746343	756682	706373	732854	755064	696971	827870	778571	773531	799627	723269	773594	717740	655537	677045	763123	713578	719553	608066	707801	628271
Com_143	(+)-cis-Calamenene	Terpenoids	87	C15H22	44.652	22339-23-7	660658	619728	606530	437823	302745	447441	394247	412081	409309	584699	564506	576949	719673	771105	887146	439900	359932	285559	504806	486836	426332	532913	482919	635590	725694	754470	680809	1180122	1210649	1076391	949434	959594	943982
Com_144	[5.5]Cyclopropenonophane	Heterocyclic compounds	86.9	C16H20O2	37.486	_	1052459	2007026	2150521	2235991	755389	2885748	741676	1139296	1172362	652260	597900	880607	1133497	1376743	5331042	6933295	2883249	2002324	2408896	1810378	640945	923176	711234	2057349	4181704	5204826	6456101	4536933	4240226	1681525	1135951	1687499	1699976
Com_145	3(2H)-Pyridazinone, 6-methyl-	Ketones	86.7	C5H6N2O	20.077	13327-27-0	20918037	5968635	4671378	6765227	7144193	26239421	16672755	18880726	18267306	15065484	3909451	14132010	14488011	4639644	3305085	10720661	4571067	6446257	4508229	15485263	15278175	3629702	3513167	4117203	3223254	2182815	2251932	20809119	16110738	20788156	3376645	1138865	1533343
Com_146	2-[(E)-hex-1-enyl]oxane	Ethers	86.5	C11H20O	35.245	_	3539841	3430899	3292088	3125816	3439872	2638767	3301978	2901830	2827748	2278728	1938813	1978750	2342436	1975296	1962913	3647285	3182432	3241668	2685336	2783348	3058169	2008551	1812247	1825674	2680725	2345850	1905609	1894225	1870568	1715763	1483079	1313777	1476938
Com_147	Benzo[1,2-b:5,4-b']difuran-8-carboxaldehyde	Aldehydes	86.5	C11H6O3	41.275	_	571360	668092	723081	690554	700621	652934	636402	656677	671173	775744	796377	799840	802593	756871	734561	647866	656427	567068	607511	629131	636241	628840	671124	649871	765023	734356	652563	694217	722721	712079	759686	721965	683345
Com_148	3-Phenethyl-N-(quinolin-8-yl)-2-naphthamide	Others	86.3	C28H22N2O	41.02	_	749263	732921	761143	756244	716525	778757	838281	814469	895687	854358	901696	897637	903442	1034882	979442	968837	968230	958016	1011565	1014008	1083280	1113010	1142578	1117239	1223866	1271116	1304006	1320071	1411251	1656223	1510707	1572474	1461354
Com_149	6-ethenyl-1,3-benzodioxole-5-carbaldehyde	Aldehydes	86.2	C10H8O3	43.431	3811-52-7	2736270	3096336	3359016	1793018	1525936	1809933	1798038	2062846	2096281	2524298	2713654	2801148	2990293	3219023	3820889	2117932	1976222	1886467	2727749	2779446	2442491	2527176	2243540	2821696	4085217	4121512	4085871	3855457	3938020	3626016	5013223	5088223	5385549
Com_150	Tri(2-chloroethyl) phosphate	Esters	86.1	C6H12Cl3O4P	42.958	115-96-8	1245784	1014581	1032669	1050112	1396444	844932	1119405	1048888	1134500	1125038	1564794	1073329	2134455	956992	842557	781703	908412	1127476	620054	746611	966539	1109233	1003176	727814	982867	762617	457578	445845	657546	979699	801783	604948	570001
Com_151	Methylox	Heterocyclic compounds	85.8	C18H28O3	38.525	6386-38-5	136124	151643	165617	176118	148254	151146	145129	149419	147296	120302	116680	134612	130321	119245	162705	192771	176816	167219	141437	124712	111786	127600	141044	141355	134607	133526	130586	109451	127454	139988	132465	141130	111330
Com_152	(E,Z)-2,6-Nonadienal	Aldehydes	85.7	C9H14O	13.693	557-48-2	771102	676852	758206	802471	798942	656327	291265	325068	274104	135097	57607.9	115214	175072	168684	172570	667809	607960	201568	352761	202327	253831	273384	279003	232907	482997	375215	240218	863815	857428	801806	317911	266936	305339
Com_153	4-Ethynyl-1,3,5-trimethyl-2-pyrrolecarboxaldehyde	Aldehydes	85.5	C10H11NO	36.181	_	17100602	16228496	16155257	24225916	23280194	21491880	16409431	16430633	15533547	13108072	11730989	12480010	13095875	12481965	12372734	13637463	12568032	12092739	14209011	13938062	13887682	13231206	13284683	12833061	8575207	8517881	7101937	18862449	19891637	19543465	8196697	7470811	7698607
Com_154	4-Bromo-1-cyclohexene	Heterocyclic compounds	85.5	C6H9Br	11.335	3540-84-9	6343476	5866928	6171117	4807477	4891845	4465507	4925877	4966831	5298271	3843055	3221516	3555183	3029665	3110406	3193613	6978740	6364769	3386602	4817751	4234949	4152031	4402281	4281513	4397843	4088069	4078483	3261840	3597109	3573610	3205664	2873497	2708260	2781035
Com_155	(S)-2-Methyl-5-oxotetrahydrofuran-2-carboxylic acid	Acids	85.4	C6H8O4	13.585	_	4048161	3696421	3901244	3879280	4041011	3520907	3422689	3339266	3530311	2205804	1834356	1785323	2488201	2533724	2440085	4141044	3940208	2598723	2642386	2389858	2251275	1913418	1997130	1831139	3193716	3227323	2401026	1551831	1618962	1454778	2241638	1879941	2013636
Com_156	Neopentyl amine	Amines	85.1	C5H13N	9.279	5813-64-9	340692	340690	343824	346991	188673	189671	224219	221020	176771	920624	169519	174611	184205	201872	210937	239776	248582	201199	217378	212634	246782	137180	161450	170157	248005	241549	207743	132146	180293	142931	149210	142788	763581
Com_157	1,3-Dihydro-1,3-dimethyl-3-(2-methylpropyl)-2H-indol-2-one	Ketones	84.7	C14H19NO	37.895	_	4723171	4627985	4567503	3813614	3557836	3564368	2366876	2233767	2147761	1846544	1844324	1880141	3579727	3356673	3516466	2374431	2211275	2801936	2073289	2246664	2144672	2109097	1963287	1995098	2304753	2384022	2523972	4057889	4191235	4044621	2051762	2096293	2142682
Com_158	1,6,7-Trimethylnaphthalene	Hydrocarbons	84.6	C13H14	28.887	2245-38-7	505089	470262	445895	291373	304769	251778	351196	335632	344469	201692	191471	187065	315576	315984	327739	301396	353693	284064	389519	397390	383606	220379	232709	221433	296125	287032	267291	242266	235543	232302	553794	498040	542308
Com_159	Dimethyl phthalate	Esters	84.5	C10H10O4	33.367	131-11-3	12496005	12654965	12408713	16588937	15710059	14738050	7188852	7267464	7095298	7334681	6521901	6990525	4305776	4487975	4961666	15493793	14835452	11801503	5283537	5153313	4782073	6893093	6623466	6616879	8558197	8880605	7960530	2745094	2600806	2287232	2760376	2597107	2694517
Com_160	2,3-Dihydrothiophene	Heterocyclic compounds	84.5	C4H6S	34.266	1120-59-8	10414296	10498423	10580396	22790598	22076609	20062329	11689892	11797644	11640435	4743679	4767950	5190171	6129813	5908328	5883898	15177818	14656559	14992596	7541923	8036098	7968119	31423261	30654950	30553551	7947373	7926581	6940555	41931242	44752966	46466670	27663529	25072196	25304542
Com_161	3-Pyridinecarbonitrile	Others	84.4	C6H4N2	18.237	100-54-9	828126	893585	1056750	1182867	1231949	1195716	1326623	1379342	1375523	1378060	1330635	1427248	1381807	1443652	1468033	1596739	1499972	1421995	1390718	1397375	1340975	1431518	1493605	1480239	1423474	1502622	1387869	1445625	1458341	1426545	1610736	1588416	1657897
Com_162	Butyl cyclohexyl phthalate	Esters	83.5	C18H24O4	38.928	84-64-0	205310	179523	173707	162198	195786	184079	142842	127373	120989	125722	145747	100140	197701	115117	132213	160948	166996	181996	98731	114383	100099	143013	108017	81647	146823	126325	107614	100347	87868	107079	91119	74942	61062
Com_163	(3S*,6S*)-6-(Diiodomethyl)-3-methylpiperidin-2-one	Ketones	83.5	C7H11I2NO	20.859	_	4111397	4162818	4090193	3687137	3523621	3309285	3201790	3222204	3263288	4116134	3600053	3727965	3781008	3925501	3938060	3296060	3391572	2591530	3461194	3304475	3118559	3274805	3229172	3082279	3079992	3108539	2710732	4637641	4631345	4579731	2244947	2055684	2212874
Com_164	3-Methyl-2-butenoic acid, cyclobutyl ester	Esters	83.4	C9H14O2	18.521	_	1801622	1718231	1733939	2019912	1944506	1854740	1571950	1596833	1579586	1322300	1119509	1255082	1092252	1106033	1110138	2526464	2444489	1738765	1610612	1386237	1372855	1379124	1415983	1340015	1672100	1647959	1382890	1495709	1443186	1334406	1249806	1177141	1215162
Com_165	3-Furancarboxylic acid	Acids	83.3	C5H4O3	18.277	488-93-7	3751653	3744251	3919487	4200653	4284756	3965082	3413557	3490774	3536364	4683150	4085092	4453786	4291830	4486437	4628427	4743630	4802587	3262776	3907289	3602844	3505950	3663937	3809098	3608146	4585369	4459042	3692034	4921903	5178287	4880648	3466040	3067316	3306357
Com_166	Myosmine	Pyridines	83.3	C9H10N2	30.873	532-12-7	130850970	131856370	133359295	70704963	70290745	64461545	89408702	87032296	85616170	108430732	99832589	105187972	98036322	102281459	102211807	75109846	70215544	65520420	81195603	79371443	78606312	86471762	84160116	86608553	118600438	120707269	109651979	82056384	80728662	76631193	105501324	98381642	105371838
Com_167	2-(3-Cyano-3-fluoropropyl)-1,3-dioxolane	Heterocyclic compounds	83	C13H14FNO2	37.164	_	904551	1057567	1708813	1673792	1606038	708494	595939	1215013	745022	1390467	990911	745941	915830	865199	735224	2352132	401720	2077464	729383	662231	460380	1846709	565928	608789	1342983	504046	540499	1159663	1127609	1080153	277371	332033	528227
Com_168	Occidol	Heterocyclic compounds	83	C15H22O	39.548	_	1293857	1554873	1644253	1957116	1467663	2002527	1383636	1472915	1558657	699555	618063	708764	1585251	1321785	2543248	3392626	2289141	1545235	1919354	1826262	1189525	710552	911526	1249105	2218574	2431493	2464464	1370528	1395646	792687	3435630	3338074	3678604
Com_169	Ethyl (Z)-3-(2-Ethoxyethenyl)pyridine-4-carboxylate	Esters	82.6	C12H15NO3	22.767	_	301420	351395	310045	357390	364732	220892	280558	244766	311120	328255	284855	310286	360809	333261	232552	257267	289875	524354	252549	352531	294251	547267	526256	480099	315582	425844	445963	377806	398015	317820	233344	76089.4	152177
Com_170	S-Methyl Methylcarbamothioate	Esters	82.3	C3H7NOS	8.052	_	1051665	941655	1025158	951996	807090	702011	944095	839959	841172	876405	668819	743202	1028680	994573	991781	1142059	951071	580232	799471	739290	654790	969266	978032	844789	1055424	898013	612459	704211	629982	553697	1021001	710001	779299
Com_171	1-Heptadecanol	Alcohols	82.2	C17H36O	10.225	1454-85-9	2196065	1982360	2033423	3755977	3721825	3526673	1217175	1153969	1162760	471369	414340	429639	653475	682706	694756	2569174	2618458	1950263	1230969	1220344	1159634	827761	1034590	971420	2152265	2282004	1874672	1088323	1483157	1066718	537204	507955	514301
Com_172	γ-Pentalactone	Esters	82	C5H8O2	14.222	108-29-2	875536	979480	1051585	841870	856126	790355	885675	962703	859425	837503	763808	876960	859188	792172	737444	1014953	832308	748197	865395	831391	635795	778957	700209	807088	770351	731190	673619	590712	706697	670046	760744	852373	881700
Com_173	Longipin-9-ene-12,15-diol	Terpenoids	82	C15H244O2	36.369	_	414038	679541	762432	748482	264581	931026	316425	373002	450368	270691	298389	329294	415140	395212	1602446	2096695	952168	616956	697986	586700	258556	293655	300755	637077	1263374	1497799	1896163	1306687	1239866	545292	348954	537292	486666
Com_174	7-Methyl-8-bicyclo[4.2.0]oct-4-enone	Ketones	81.9	C9H12O	22.848	_	1437267	1410283	1433040	2405739	2374965	2170592	715867	695076	732705	403304	351052	342233	399846	424024	409452	1568100	1491627	861603	917657	787497	775347	658302	672275	666144	786451	790915	594946	4350256	4449247	3950144	1280359	1116597	1165052
Com_175	Tetramethylpyrazine	Others	81.7	C8H12N2	10.778	1124-11-4	171525	146458	134230	148955	159855	144314	184744	158113	166900	200527	164128	180464	174376	191549	178109	179924	195783	143526	137501	121489	99642	96221	96503	114301	115313	107915	84658	129419	139465	147160	171662	142265	148249
Com_176	N1-(2-(piperazin-1-yl)ethyl)ethane-1,2-diamine	Amines	81.7	C8H20N4	29.088	_	162362	162594	166138	148418	162952	139823	124019	110548	137701	124899	114788	151278	89027	82366	80315	157168	111418	131686	94387	115162	115820	84751	85361	791363	101545	103532	84346	58782	70061	85004	50935	31464	257355
Com_177	Heptadecane	Hydrocarbons	81.6	C17H36	17.328	629-78-7	1109544	362780	216838	133793	118633	89202	74681	66907	76883	59167	58984	69545	56873	64193	53626	100979	112860	115368	93870	104114	84378	53843	32850	52541	72880	77175	783638	50915	52402	50174	134633	106892	123136
Com_178	(4R)-3,5,5-trimethyl-4-[(3R)-3-oxidanylbutyl]cyclohex-2-en-1-one	Ketones	81	C13H22O2	40.406	52691-89-1	2434411	3004847	3992067	5681959	3931022	6039382	3614685	4036225	4304061	4638508	4911667	5320119	4796300	5281033	6624645	11160404	9273383	8212142	7232851	6924054	5626230	6067463	5375857	7094078	7547123	8152295	6889131	5344439	5616890	4887636	2720925	3814419	2962204
Com_179	2,3,6-Trimethylnaphthalene	Hydrocarbons	81	C13H14	30.477	829-26-5	442137	420268	415933	263628	257416	222893	295956	323915	289694	187547	146789	160762	291217	304100	291483	286084	288345	251055	332694	335753	330015	178347	195952	172763	289408	267141	227880	218156	220797	210268	570036	494798	541375
Com_180	5-Methyl-2-piperidone	Ketones	80.9	C6H11NO	36.731	_	228373	223469	102804	278152	248417	232802	218931	246374	241191	241105	259565	256898	201585	206454	196243	305900	282487	250750	224672	206838	206686	237074	206191	201248	167771	190271	137740	177261	172310	177398	196181	177622	175979
Com_181	2,5-Pyrroldicarbaldehyde	Aldehydes	80.9	C6H5NO2	35.215	_	381215	383550	388797	675169	639569	657583	273540	263059	266368	565855	526320	532055	464457	491507	512748	692999	603553	537348	467243	444904	405853	433955	419159	458905	607763	577254	519689	276793	271096	226776	248139	248881	263735
Com_182	2-Phenyl-2,3-butanediol	Alcohols	80.8	C10H14O2	8.736	_	198050	183309	178245	248710	262702	242095	229162	224972	246824	261589	221739	230708	150001	152364	169396	258476	57092.4	153948	202209	168397	162324	196120	202477	198255	166462	57092.2	121474	123075	129423	114183	218639	203764	198366
Com_183	4-Ethynylcyclopentene	Heterocyclic compounds	80.7	C7H8	24.712	_	10028710	10220136	10456975	10506077	10257721	9906038	11473304	11305277	9642686	12043358	10874198	11259990	5756231	8424520	8667781	9889510	10254608	8817975	9600872	9252221	9265458	10784239	10785731	10675169	8943805	9072677	8358049	2292034	2363109	2458630	9011376	4655522	4858542
Com_184	Formic acid	Acids	80.3	CH2O2	12.103	64-18-6	4187482	11019056	11267114	9905835	10364751	10509525	9707139	9152105	9723308	14502119	7096772	12683528	13386584	9379158	13520817	10836565	11554780	11524636	11471707	12170972	7492139	10816594	6029774	5044799	15296803	15356492	15120108	10770719	10772194	12646147	10348833	9458578	3870091

## Sheet: Table S8
Table S8. Percentage composition analysis of different volatile compound categories in 11 flue-cured tobacco samples.
ID	Acids	Pyridines	Ketones	Esters	Heterocyclic compounds	Alcohols	Aldehydes	Hydrocarbons	Phenols	Ethers	Amines	Terpenoids	Others
YN228	0.175712	0.155869	0.152072	0.143591	0.118018	0.100144	0.0461753	0.0295016	0.0162194	0.0112021	0.00767365	0.00651323	0.0373104
YN222	0.16817	0.118379	0.138631	0.162007	0.159742	0.104642	0.0448245	0.0244719	0.0166269	0.0114965	0.00637147	0.00579906	0.0388388
XZ01	0.168357	0.142638	0.131403	0.141889	0.138663	0.123577	0.0475291	0.0268429	0.0158912	0.0093818	0.00714305	0.00539642	0.0412879
NC103	0.201967	0.158094	0.14446	0.129751	0.105384	0.107261	0.060568	0.0199686	0.0119851	0.0080454	0.00921697	0.00446756	0.0388315
TZ113	0.222066	0.158248	0.141942	0.140304	0.115993	0.0864423	0.0418802	0.0218203	0.014281	0.00553456	0.010065	0.00570946	0.0357134
GY20	0.181571	0.117572	0.168418	0.149218	0.120733	0.115467	0.0438642	0.0255506	0.0138795	0.0162029	0.00557905	0.00784137	0.0341038
XY7	0.189014	0.134063	0.148711	0.129832	0.1336	0.121059	0.0423739	0.0253779	0.018184	0.00850223	0.00794349	0.00567396	0.0356662
GY2	0.199704	0.144497	0.128164	0.131779	0.13907	0.108224	0.0522504	0.0243394	0.0142102	0.00900812	0.00797415	0.00542372	0.0353555
YN87	0.223579	0.162925	0.155392	0.12065	0.0942871	0.108078	0.034989	0.0249327	0.0146591	0.00854321	0.0123876	0.0090084	0.0305687
YN105	0.269361	0.131718	0.133807	0.120715	0.173882	0.0732624	0.0279892	0.0115812	0.011783	0.00523336	0.00561158	0.00785637	0.0272001
YN223	0.268008	0.18398	0.121226	0.100427	0.100015	0.114053	0.0290291	0.0217986	0.0139383	0.00415289	0.00845367	0.00640877	0.0285086

## Sheet: Table S9
Table S9. Variable importance in projection (VIP) values of 184 VOCs from partial least squares-discriminant analysis (PLS-DA).
Compound_ID	Name	Class	VIP
Com_49	Acetic acid	Acids	1.9008
Com_143	(+)-cis-Calamenene	Terpenoids	1.7958
Com_16	3-Buten-1-ynylbenzene	Hydrocarbons	1.7628
Com_71	Propanoic acid	Acids	1.7361
Com_78	γ-Acetopropanol	Alcohols	1.7229
Com_24	Butyrolactone	Esters	1.7099
Com_62	γ-Terpinyl acetate	Esters	1.702
Com_36	1,1'-Biphenyl	Hydrocarbons	1.6321
Com_22	1-Phenyl-2-cyclopropylacetylene	Hydrocarbons	1.6277
Com_88	2,3'-Dipyridyl	Pyridines	1.6262
Com_146	2-[(E)-hex-1-enyl]oxane	Ethers	1.6236
Com_10	Norsolanadione	Ketones	1.6165
Com_106	Diphenylmethane	Hydrocarbons	1.6144
Com_154	4-Bromo-1-cyclohexene	Heterocyclic compounds	1.614
Com_102	Methyl (2-endo-benzoyl)bicyclo[2.2.1]hept-5-ene-3-exo-carboxylate	Esters	1.6008
Com_20	1-(4,8,12-Trimethyltridecyl)-4,5-dioxacyclohexene	Others	1.5988
Com_59	(10Z)-Geranyl(geraniol)-18-oic acid	Acids	1.5646
Com_105	α-Methylnaphthalene	Hydrocarbons	1.5646
Com_104	Dihydroactinidiolide	Esters	1.5554
Com_47	4-Hydroxy-3-(prop-1-enyl)benzaldehyde	Aldehydes	1.5375
Com_122	2,11-Dioxabicyclo[4.4.1]undeca-3,5-diene, 1,3,7,7-tetramethyl-	Heterocyclic compounds	1.5206
Com_53	β-Damascenone	Ketones	1.5071
Com_183	4-Ethynylcyclopentene	Heterocyclic compounds	1.5037
Com_149	6-ethenyl-1,3-benzodioxole-5-carbaldehyde	Aldehydes	1.5024
Com_13	Lavandulyl acetate	Esters	1.4855
Com_15	9H-Fluorene	Hydrocarbons	1.4828
Com_125	7,8-Dihydro-6H-cyclopenta[b][1,8]naphthyridine	Heterocyclic compounds	1.4374
Com_159	Dimethyl phthalate	Esters	1.4301
Com_87	p-Dichlorobenzene	Hydrocarbons	1.4266
Com_64	2H-Inden-2-one, 1,4,5,7a-tetrahydro-1,4,4,7a-tetramethyl-, cis-(.+-.)-	Ketones	1.3921
Com_68	Dibenzofuran	Hydrocarbons	1.3878
Com_148	3-Phenethyl-N-(quinolin-8-yl)-2-naphthamide	Others	1.3831
Com_70	Dibutyl phthalate	Esters	1.3816
Com_117	Acetoin	Ketones	1.3607
Com_155	(S)-2-Methyl-5-oxotetrahydrofuran-2-carboxylic acid	Acids	1.3572
Com_63	4-Cyano-1,3-dimethylpyrazol-5-ol	Others	1.3563
Com_32	Diisobutyl phthalate	Esters	1.3177
Com_60	α-D-Xylo-Hex-5-enofuranose, 5,6-dideoxy-1,2-O-(1-methylethylidene)-	Others	1.3156
Com_137	3-mercapto-1H-pyridin-2-one	Ketones	1.3122
Com_86	2,2,3,3,4,4,5,5,6,6,7,7,7-tridecafluoroenanthic acid heptyl ester	Esters	1.3116
Com_76	4,5-Dimethyl-9H-fluoren-9-ol	Alcohols	1.3077
Com_21	(Furan-2-yl)methanol	Alcohols	1.3015
Com_132	2,4,4-Trimethylpentyl 3,5,5-trimethylhexanoate	Esters	1.3013
Com_162	Butyl cyclohexyl phthalate	Esters	1.2847
Com_116	3-Oxo-α-ionol	Ketones	1.2561
Com_35	Decanamide	Others	1.2431
Com_97	Methyl tetradecanoate	Esters	1.2359
Com_164	3-Methyl-2-butenoic acid, cyclobutyl ester	Esters	1.2211
Com_138	(Z)-4-Methyl-2-pentenal	Aldehydes	1.179
Com_84	1-Hydroxyindan-2-one	Ketones	1.1663
Com_94	2-(5-Hexenyl)-5,6-dihydro-4H-pyran	Heterocyclic compounds	1.1648
Com_17	(3aS,7aS)-3-keto-7a-methyl-2,3a,4,5,6,7-hexahydro-1H-indene-2-carboxylic acid propargyl ester	Esters	1.1638
Com_69	Guanazole	Heterocyclic compounds	1.163
Com_96	1,7-Diazaindene	Hydrocarbons	1.1368
Com_61	Butoxyethoxyethanol	Ethers	1.1333
Com_45	(3E,5E)-6-(dimethylamino)-3-methyl-2-hexa-3,5-dienone	Ketones	1.1291
Com_31	2-Methylheptadecane	Hydrocarbons	1.1215
Com_8	Benzenemethanol	Alcohols	1.1174
Com_111	Benzophenone	Ketones	1.1145
Com_128	β-Phenethyl acetate	Esters	1.0775
Com_119	3-(4-Isopropylthiazol-2-yl)-6-phenyl-[1,2,4]triazolo[3,4-b]-[1,3,4]thiadiazole	Heterocyclic compounds	1.0738
Com_54	4-(3-Pyridyl)-4-oxobutanal	Aldehydes	1.0733
Com_121	Ethanone, 1-(2,4-dihydroxy-3-methylphenyl)-	Ketones	1.0485
Com_110	Bicyclo[2.1.0]pentane	Hydrocarbons	1.047
Com_25	5-Methoxy-1-methyl-1H-pyrrole-2-carbaldehyde	Aldehydes	1.0459
Com_113	(4E)-3,5,5-trimethyl-4-(3-oxidanylbutylidene)cyclohex-2-en-1-one	Ketones	1.0348
Com_115	2,4-Di-tert-butylphenol	Phenols	1.0348
Com_130	Eutypine	Heterocyclic compounds	1.0338
Com_124	3-(hydroxymethyl)-4-pyridinecarboxylic acid	Acids	1.0332
Com_131	1,3,7,7-Tetramethyl-9-oxo-2-oxabicyclo[4.4.0]dec-5-ene	Heterocyclic compounds	1.0308
Com_40	Phenol	Phenols	1.0183
Com_171	1-Heptadecanol	Alcohols	1.0146
Com_151	Methylox	Heterocyclic compounds	1.0116
Com_34	Benzylphenylcarbinol	Alcohols	1.0078
Com_169	Ethyl (Z)-3-(2-Ethoxyethenyl)pyridine-4-carboxylate	Esters	1.0035
Com_180	5-Methyl-2-piperidone	Ketones	0.98496
Com_142	6-(3,5-Dimethoxyphenyl)amino-2,3,5-trimethylbenzo[b]thiophene	Heterocyclic compounds	0.96813
Com_44	1-Propanone, 1-cyclopropyl-	Ketones	0.95443
Com_57	Norfuronol	Alcohols	0.92747
Com_101	8H-Pyrido[1,2-a]pyrazin-8-one, 1,2,3,4-tetrahydro-9-hydroxy-1-methyl-	Ketones	0.92363
Com_147	Benzo[1,2-b:5,4-b']difuran-8-carboxaldehyde	Aldehydes	0.92159
Com_160	2,3-Dihydrothiophene	Heterocyclic compounds	0.91984
Com_14	N-Butylbenzenesulfonamide	Others	0.91467
Com_175	Tetramethylpyrazine	Others	0.9113
Com_139	N-Nitrosodiphenylamine	Amines	0.91064
Com_176	N1-(2-(piperazin-1-yl)ethyl)ethane-1,2-diamine	Amines	0.90571
Com_29	2-Acetylpyrrole	Ketones	0.89938
Com_153	4-Ethynyl-1,3,5-trimethyl-2-pyrrolecarboxaldehyde	Aldehydes	0.89226
Com_66	2',3'-Dihydro-4'-phenyl-3'-(prop-2-en-1-yl)-2'-thioxospiro[indole-3,6'-[1,3]thiazin]-2(1H)-one	Heterocyclic compounds	0.86866
Com_181	2,5-Pyrroldicarbaldehyde	Aldehydes	0.86585
Com_5	5,6-Dihydro-1H-pyridin-2-one	Ketones	0.8503
Com_26	Cyclobuta[a]naphthalene-2-carboxylic acid, 1,2,2a,8b-tetrahydro-2a-hydroxy-, methyl ester, (2.alpha.,2a.beta.,8b.beta.)-	Esters	0.84077
Com_85	2,6,10 - trimethyl - tridecane (without stereochemistry)	Hydrocarbons	0.84005
Com_93	Dimethyl sulfoxide	Others	0.83722
Com_18	(3R)-3-Methyl-3-(6-O-caffeoyl-.beta.,D-glucopyranosyloxy)pentan-5-olide	Others	0.83365
Com_41	1-Pyrrolidinecarboxaldehyde	Aldehydes	0.8284
Com_112	3-Methylhexadecane	Hydrocarbons	0.81276
Com_90	Heptanoic acid	Acids	0.80341
Com_108	Isopropyl 2-(Pyrid-2-yl)-3-isopropyloxycarbonylcarbazate	Heterocyclic compounds	0.80072
Com_172	γ-Pentalactone	Esters	0.77995
Com_107	Tris(1-chloro-2-propyl)phosphate	Esters	0.77538
Com_161	3-Pyridinecarbonitrile	Others	0.77275
Com_114	Pentadecane	Hydrocarbons	0.77113
Com_99	2,2-Diethoxy-3-butynenitrile	Others	0.77015
Com_7	8a-(4-hydroxyphenoxy)-3,5,6,7,8,8a-hexahydro-2H-chromen-2-one	Others	0.76859
Com_11	Acetylbenzoyl	Others	0.75836
Com_174	7-Methyl-8-bicyclo[4.2.0]oct-4-enone	Ketones	0.75358
Com_6	Tridecanoic acid	Acids	0.7521
Com_67	2-Formylpyrrole	Aldehydes	0.74592
Com_4	(4-Chlorophenyl)acyl azide	Others	0.7388
Com_120	Eudesm-4(15)-en-6beta-acetoxy-7beta-ol	Terpenoids	0.73771
Com_42	Nicotyrine	Pyridines	0.72321
Com_150	Tri(2-chloroethyl) phosphate	Esters	0.70916
Com_74	Nicotinaldehyde	Aldehydes	0.6935
Com_72	Phytane	Hydrocarbons	0.69067
Com_82	M-Pyrol	Hydrocarbons	0.68622
Com_65	Benzeneacetaldehyde	Aldehydes	0.67281
Com_133	Decanoic acid	Acids	0.67201
Com_56	Picolinic acid	Acids	0.6711
Com_167	2-(3-Cyano-3-fluoropropyl)-1,3-dioxolane	Heterocyclic compounds	0.66957
Com_178	(4R)-3,5,5-trimethyl-4-[(3R)-3-oxidanylbutyl]cyclohex-2-en-1-one	Ketones	0.66742
Com_165	3-Furancarboxylic acid	Acids	0.66477
Com_79	3-Hydroxy-1-cyclohexene-1-carbaldehyde	Aldehydes	0.66191
Com_100	(8aS)-2,3,5,6,8,8a-hexahydro-1H-indolizin-7-one	Ketones	0.6578
Com_23	Benzene, ethenyl-	Hydrocarbons	0.6546
Com_9	2-Methoxy-4-vinyl-phenol	Phenols	0.6511
Com_141	7-Isopropenyl-2,3-dimethyltricyclo[5.2.1.0(3,8)]decane	Hydrocarbons	0.64904
Com_12	5-Methyl-2-formylpyrrole	Others	0.64717
Com_118	Butanoic acid	Acids	0.64456
Com_37	Citronellyl formate	Esters	0.63297
Com_55	1-(2-phenylpropyl)piperidine	Amines	0.6328
Com_168	Occidol	Heterocyclic compounds	0.62486
Com_135	Methyl stearate	Esters	0.6186
Com_77	1-(1-Fluorovinyl)naphthalene	Hydrocarbons	0.60872
Com_170	S-Methyl Methylcarbamothioate	Esters	0.5862
Com_27	Benzeneacetic acid	Acids	0.58287
Com_182	2-Phenyl-2,3-butanediol	Alcohols	0.57899
Com_75	Dispiro[bicyclo[2.2.1]heptane-7,1'-cyclopropane-2',7''-bicyclo[2.2.1]heptane], stereoisomer	Heterocyclic compounds	0.57807
Com_103	(S)-4-Butyl-4-methyl-2-cyclopentenone	Ketones	0.57652
Com_98	2,5-Pyrrolidinedione	Others	0.55838
Com_126	Benzyl acetate	Esters	0.55693
Com_123	β-Ionone	Terpenoids	0.52292
Com_89	1-(4,7a-dimethyl-1,5,6,7-tetrahydroinden-2-yl)ethanone	Ketones	0.5195
Com_51	(1S,2E,4S,6E,8R,11E)-2,6,11-Cembratriene-4,8-diol	Terpenoids	0.51868
Com_83	2-Dodecanone	Ketones	0.51735
Com_129	Benzene, 1-ethyl-3,5-diisopropyl-	Hydrocarbons	0.51417
Com_92	Syn-4-Nitro-3-phenylpentanal	Aldehydes	0.50109
Com_30	3-(1H-Pyrrol-2-yl)pyridine	Others	0.50015
Com_109	8-Methyl-2-propanoyl-8-azabicyclo[3.2.1]oct-2-ene	Heterocyclic compounds	0.4991
Com_140	(4Z)-4-[(E)-but-2-enylidene]-3,5,5-trimethyl-1-cyclohex-2-enone	Ketones	0.49778
Com_179	2,3,6-Trimethylnaphthalene	Hydrocarbons	0.49583
Com_46	beta-(p-hydroxyphenyl)-ethanol	Alcohols	0.48926
Com_52	5(or 6)-(methylthio)bicyclo(2.2.1)heptane-2-methanol	Alcohols	0.48892
Com_156	Neopentyl amine	Amines	0.48375
Com_91	2-Furanmethanol, 3-(1-butenyl)tetrahydro-, [2.alpha.,3.alpha.(Z)]-	Alcohols	0.47301
Com_38	α-Methylbutyric acid	Acids	0.47178
Com_58	Phytol	Terpenoids	0.46146
Com_166	Myosmine	Pyridines	0.45582
Com_3	Methyl linolenate	Esters	0.45216
Com_184	Formic acid	Acids	0.43091
Com_50	(1-methyl-3-methylidene-4-propan-2-ylidene-cyclohexyl) ethanoate	Esters	0.41763
Com_81	5-(1-hydroxyethyl)-2-oxolanone	Esters	0.41464
Com_127	trans-1-Acetoxy-1-cyano-2-phenylcyclopropane	Heterocyclic compounds	0.4089
Com_80	5-Methyl furfural	Aldehydes	0.36743
Com_39	2,7-dimethyl-1-octanol	Alcohols	0.35483
Com_1	Heptacosane	Hydrocarbons	0.35106
Com_177	Heptadecane	Hydrocarbons	0.34159
Com_73	(2-methylpyrimidin-4-yl)amine	Amines	0.3332
Com_144	[5.5]Cyclopropenonophane	Heterocyclic compounds	0.33307
Com_145	3(2H)-Pyridazinone, 6-methyl-	Ketones	0.32239
Com_2	Methyl stearate	Esters	0.30883
Com_48	(2Z,4Z,6Z)-octa-2,4,6-trienenitrile	Others	0.2962
Com_152	(E,Z)-2,6-Nonadienal	Aldehydes	0.29473
Com_157	1,3-Dihydro-1,3-dimethyl-3-(2-methylpropyl)-2H-indol-2-one	Ketones	0.29276
Com_19	Geranylacetone	Terpenoids	0.28114
Com_173	Longipin-9-ene-12,15-diol	Terpenoids	0.25493
Com_158	1,6,7-Trimethylnaphthalene	Hydrocarbons	0.24401
Com_134	Phenol, 4-amino-2,5-dimethyl-	Phenols	0.21377
Com_163	(3S*,6S*)-6-(Diiodomethyl)-3-methylpiperidin-2-one	Ketones	0.17463
Com_43	2-Acetyl-2-methyltetrahydrofuran	Ethers	0.16544
Com_33	Pyridine	Pyridines	0.14387
Com_95	3-Nicotinamide	Others	0.13412
Com_136	13,14-Dehydrocembrene	Terpenoids	0.095852
Com_28	Solerone	Ketones	0.01911

## Sheet: Table S10
Table S10. Significant associations between physiological indices and sensory evaluation indices based on Spearman correlation analysis.
Sensory evaluation indices	Physiological indices	Correlation coefficient	Bonferroni corrected p-value
Irritancy	Total sugar content	0.700072	0.000311322
Cleanness	Total alkaloid content	-0.641297	0.0031237
Aroma quality	Total sugar content	0.613434	0.00793971
Aroma quality	Reducing sugar content	0.574975	0.0251231
Aroma quality	Nitrogen content	-0.573715	0.0260271
Smokecon centration	Total sugar content	-0.568401	0.0301652

[truncated: 1 more sheets: Table S11]
